# Supplementary material for: Impact of diazotrophs on marine food webs and the biological carbon pump: progress and remaining challenges
Source: ISME J. 2026 Jan 6;20(1):wraf291. doi: 10.1093/ismejo/wraf291 (PMC12855157; doi:10.1093/ismejo/wraf291)
Supplement: wraf291_Supplemental_Files [file wraf291_supplemental_files.zip]

Archive with 2 entries (2 files):
- Table-S1_wraf291.xlsx
- Table-S2_wraf291.xlsx
