# Supplementary material for: Impact of diazotrophs on marine food webs and the biological carbon pump: progress and remaining challenges
Source: ISME J. 2026 Jan 6;20(1):wraf291. doi: 10.1093/ismejo/wraf291 (PMC12855157; doi:10.1093/ismejo/wraf291)
Supplement: wraf291_Supplemental_Files [file wraf291_supplemental_files.zip › Table-S1_wraf291.xlsx]

## Sheet: Feuille 1 - esd_groups
esd_groups
taxon	group	esd (um)	event number	trophic strategy
Hemiaulus inter. Richelia	DDA	17.482736	209	osmotroph
Rhizosolenia inter. Richelia	DDA	18.534854	32	osmotroph
Amoebozoa	hetero	6.241342	97	phagoheterotroph
Copepoda	hetero	41.150605	571	phagoheterotroph
Crustacea	hetero	50.543941	4	phagoheterotroph
Dictyocystidae	hetero	24.26571	45	phagoheterotroph
Foraminifera	hetero	18.105657	87	phagoheterotroph
Microsetella	hetero	33.670211	3	phagoheterotroph
Nassellaria	hetero	20.273794	42	phagoheterotroph
Oxytoxum	hetero	19.133222	10	phagoheterotroph
Phalacroma	hetero	25.127915	5	phagoheterotroph
Podolampas	hetero	18.204151	30	phagoheterotroph
Polykrikos	hetero	29.267984	3	phagoheterotroph
Protoperidinium	hetero	21.92126	293	phagoheterotroph
Tintinnida	hetero	20.931111	896	phagoheterotroph
Tintinnidiidae	hetero	18.893306	912	phagoheterotroph
Acantharea	mixo	18.920155	299	mixotroph
Alexandrium	mixo	19.408829	3	mixotroph
Amphisolenia	mixo	27.453456	6	mixotroph
Ceratocorys	mixo	30.412843	4	mixotroph
Chaetoceros inter ciliate	mixo	12.20506	46	mixotroph
Cladopyxis	mixo	17.462478	10	mixotroph
Corythodinium	mixo	17.628743	32	mixotroph
Dinophyceae	mixo	18.411984	1216	mixotroph
Dinophysiales	mixo	19.292796	160	mixotroph
Fragilariopsis doliolus inter. Tintinnida	mixo	15.732969	215	mixotroph
Goniodoma	mixo	23.810249	55	mixotroph
Gonyaulacales	mixo	10.953538	1015	mixotroph
Gonyaulax	mixo	20.611773	92	mixotroph
Gymnodiniales	mixo	8.171336	3295	mixotroph
Noctilucales	mixo	32.080582	10	mixotroph
Ornithocercus	mixo	20.93976	73	mixotroph
Oxytoxum	mixo	9.165638	312	mixotroph
Peridiniales	mixo	16.751302	1151	mixotroph
Phalacroma	mixo	9.68595	27	mixotroph
Pronoctiluca	mixo	16.735622	3	mixotroph
Prorocentrales	mixo	8.43996	1858	mixotroph
Protoceratium	mixo	18.821511	53	mixotroph
Protoperidinium	mixo	9.166829	44	mixotroph
Pterosperma	mixo	22.302963	6	mixotroph
Pyrocystaceae	mixo	21.578636	26	mixotroph
Pyrophacus	mixo	29.482252	6	mixotroph
tintinnid-diatom	mixo	23.882763	11	mixotroph
Triceratium	mixo	19.545727	3	mixotroph
Tripos	mixo	21.734024	812	mixotroph
Tripos candelabrus	mixo	25.665329	5	mixotroph
Asterolampra	phyto	15.347674	159	osmotroph
Attheya	phyto	12.227676	34	osmotroph
Aulacoseira	phyto	16.777943	10	osmotroph
Aulacoseira granulata	phyto	10.303742	8	osmotroph
Bacillariophyceae	phyto	8.316577	86	osmotroph
Bacillariophyta	phyto	14.201554	718	osmotroph
Cerataulina	phyto	11.892748	95	osmotroph
Chaetocerotales	phyto	10.783983	4470	osmotroph
Climacodium	phyto	31.389232	21	osmotroph
Coccolithales	phyto	16.474329	183	osmotroph
Corethron	phyto	16.456406	243	osmotroph
Coscinodiscales	phyto	18.24416	1388	osmotroph
cyano bound	phyto	11.360215	61	osmotroph
Cyanobacteria	phyto	5.091979	1325	osmotroph
Cylindrotheca	phyto	5.991058	1152	osmotroph
Dactyliosolen	phyto	12.021691	173	osmotroph
Dictyochales	phyto	14.562238	121	osmotroph
Eucampia	phyto	14.162677	10	osmotroph
Fossula	phyto	15.537797	146	osmotroph
Fragilaria	phyto	8.861927	194	osmotroph
Fragilariopsis	phyto	14.179181	613	osmotroph
Gossleriella	phyto	14.480464	9	osmotroph
Grammatophora	phyto	8.387279	46	osmotroph
Guinardia	phyto	12.580096	45	osmotroph
Haptophyta	phyto	4.067134	5880	osmotroph
Harosa	phyto	10.161055	8	osmotroph
Hemiaulus	phyto	11.305496	579	osmotroph
Hemidiscus	phyto	22.923137	13	osmotroph
Leptocylindrus	phyto	10.276854	759	osmotroph
Lessardia	phyto	8.858612	3	osmotroph
Mastogloia	phyto	10.114362	31	osmotroph
Nanoneis	phyto	6.029655	5	osmotroph
Navicula	phyto	8.198425	312	osmotroph
Nitzschia	phyto	7.414879	123	osmotroph
pennate diatom	phyto	5.884511	5195	osmotroph
Phaeocystales	phyto	3.86907	10505	osmotroph
Planktoniella	phyto	22.31747	301	osmotroph
Pleurosigma	phyto	14.337569	42	osmotroph
Pseudo-nitzschia	phyto	9.683546	804	osmotroph
Pterosperma	phyto	7.244705	99	osmotroph
Rhizosolenia	phyto	13.085371	235	osmotroph
Rhizosolenids	phyto	11.689801	336	osmotroph
Richelia	phyto	8.608684	8	osmotroph
Stephanopyxis	phyto	12.656685	15	osmotroph
Striatella	phyto	15.405171	41	osmotroph
Thalassionema	phyto	10.535345	40	osmotroph
Thalassiosira	phyto	7.762624	2053	osmotroph
Thalassiothrix	phyto	15.146138	84	osmotroph
Trichodesmium	Trichodesmium	20.26983	545	osmotroph
