# Supplementary material for: Impact of diazotrophs on marine food webs and the biological carbon pump: progress and remaining challenges
Source: ISME J. 2026 Jan 6;20(1):wraf291. doi: 10.1093/ismejo/wraf291 (PMC12855157; doi:10.1093/ismejo/wraf291)
Supplement: wraf291_Supplemental_Files [file wraf291_supplemental_files.zip › Table-S2_wraf291.xlsx]

## Sheet: Table S2 - Interactome
Interactome
Eukaryota	Diazotroph	Correlation
|Eukaryota|Diaphoretickes|Sar|Alveolata|Myzozoa|DP-clade|Dinoflagellata|Dinophyceae|core-Peridiniales|Monovela-clade|g:Archaeperidinium|Archaeperidinium+minutum	Trichodesmium	0.794253
|Eukaryota|Diaphoretickes|Sar|Alveolata|Myzozoa|DP-clade|Dinoflagellata|Dinophyceae|Gonyaulacales|core-G|AO-clade|g:Alexandrium|Aleei-clade|Alexandrium+leei	Trichodesmium	0.685414
|Eukaryota|Amorphea|Obazoa|Opisthokonta|Holozoa|Choanozoa|Metazoa|Animalia|parahoxozoa|Bilateria|Protostomia|Ecdysozoa|Panarthropoda|Arthropoda|Mandibulata|Pancrustacea|Copepoda|Podoplea|Harpacticoida|core-H|MN-clade|Miraciidae|g:Miracia|Miracia+efferata|isolate=Huys-2008	Trichodesmium	0.649572
|Eukaryota|Diaphoretickes|Sar|Alveolata|Myzozoa|DP-clade|Dinoflagellata|MALV-I|MALV-I-clade-05|clone=PROSOPE	Trichodesmium	0.632176
|Eukaryota|Amorphea|Obazoa|Opisthokonta|Holozoa|Choanozoa|Metazoa|Animalia|parahoxozoa|Bilateria|Protostomia|Ecdysozoa|Panarthropoda|Arthropoda|Mandibulata|Pancrustacea|Copepoda|Calanoida|centropagoids|Acartiidae|g:Acartia|Acartia+negligens|isolate=Wang-2010	Trichodesmium	0.622502
|Eukaryota|Amorphea|Obazoa|Opisthokonta|Holozoa|Choanozoa|Metazoa|Animalia|parahoxozoa|Bilateria|Protostomia|Ecdysozoa|Panarthropoda|Arthropoda|Mandibulata|Pancrustacea|Copepoda|Calanoida|megacalanoids|Paracalanidae|g:Parvocalanus|Parvocalanus+crassirostris|isolate=Heindler-2016	Trichodesmium	0.615973
|Eukaryota|Diaphoretickes|Haptista|Haptophyta|Prymnesiophyceae|Calcihaptophycidae|Braarudosphaeraceae|strain=Kawachi	UCYN-A1	0.859578
|Eukaryota|Diaphoretickes|Sar|Alveolata|Myzozoa|DP-clade|Dinoflagellata|Dinophyceae|core-Gymnodiniales|warnowiids|strain=Warnowia-Florida	Crocosphaera	0.85783
|Eukaryota|Diaphoretickes|Sar|Alveolata|Myzozoa|DP-clade|Dinoflagellata|Dinophyceae|g:Crypthecodinium|strain=CAAE-CL2	Proteobacteria	0.800344
|Eukaryota|Diaphoretickes|Sar|Stramenopiles|Bigyra|Sagenista|MAST-07|MAST-07D-lineage|clone=155S8Aeafm	UCYN-A1	0.789715
|Eukaryota|Diaphoretickes|Sar|Stramenopiles|Gyrista|Ochrophyta|BD-clade|Diatomeae|Bacillariophytina|Bacillariophyceae|Bacillariophycidae|g:Frustulia|Frustulia+cassieae	UCYN-A1	0.784339
|Eukaryota|Diaphoretickes|Sar|Rhizaria|Retaria|Radiolaria|Polycystinea|Spumellaria|S-clade-I|Coccodiscidae|g:Didymocyrtis|Didymocyrtis+tetrathalamus	Crocosphaera	0.783252
|Eukaryota|Diaphoretickes|Haptista|Haptophyta|Prymnesiophyceae|Calcihaptophycidae|Braarudosphaeraceae|strain=Kawachi	UCYN-A2	0.779962
|Eukaryota|Diaphoretickes|Sar|Alveolata|Myzozoa|DP-clade|Dinoflagellata|Dinophyceae|Dinophysiales|core-D|g:Phalachroma|*	UCYN-A2	0.779154
|Eukaryota|Amorphea|Obazoa|Opisthokonta|Holozoa|Choanozoa|Metazoa|Animalia|parahoxozoa|Bilateria|Deuterostomia|Chordata|Urochordata|Ascidiacea|APT-clade|Thaliacea|Doliolidae|*|*	UCYN-A2	0.779149
|Eukaryota|Amorphea|Obazoa|Opisthokonta|Holozoa|Choanozoa|Metazoa|Animalia|parahoxozoa|Bilateria|Deuterostomia|Chordata|Vertebrata|Gnathostomata|Teleostomi|Actinopterygii|Actinopteri|Neopterygii|Teleostei|Clupeocephala|Euteleosteomorpha|Gobiiformes|*|*|*	UCYN-A2	0.779149
|Eukaryota|Amorphea|Obazoa|Opisthokonta|Holozoa|Choanozoa|Metazoa|Animalia|parahoxozoa|Bilateria|Protostomia|Lophotrochozoa|Mollusca|Conchifera|Bivalvia|Pteriomorphia|Mytilidae|Lithophaginae|g:Adula|Adula+falcatoides	UCYN-A2	0.779149
|Eukaryota|Diaphoretickes|Haptista|Centroplasthelida|clone=SGYY410	UCYN-A2	0.779149
|Eukaryota|Diaphoretickes|Sar|Alveolata|Ciliophora|Intramacronucleata|SAL|Spirotrichea|Perilemmaphora|Oligotrichia|Oligotrichida|*	UCYN-A2	0.779149
|Eukaryota|Diaphoretickes|Sar|Alveolata|Myzozoa|DP-clade|Dinoflagellata|core-syndiniales|MALV-II|MALV-II-clade-10-11|clone=SCM16C19	UCYN-A2	0.779149
|Eukaryota|Diaphoretickes|Sar|Alveolata|Myzozoa|DP-clade|Dinoflagellata|core-syndiniales|MALV-II|MALV-II-clade-16|clone=OLI11009	UCYN-A2	0.779149
|Eukaryota|Diaphoretickes|Sar|Alveolata|Myzozoa|DP-clade|Dinoflagellata|Dinophyceae|g:Ptychodiscus|Ptychodiscus+noctiluca	UCYN-A2	0.779149
|Eukaryota|Diaphoretickes|Sar|Alveolata|Myzozoa|DP-clade|Dinoflagellata|MALV-I|MALV-I-clade-05|clone=AMT15_33B_25	UCYN-A2	0.779149
|Eukaryota|Diaphoretickes|Sar|Alveolata|Myzozoa|DP-clade|Dinoflagellata|MALV-I|MALV-I-clade-05|clone=DH145-EKD10	UCYN-A2	0.779149
|Eukaryota|Diaphoretickes|Sar|Alveolata|Myzozoa|DP-clade|Dinoflagellata|MALV-I|MALV-I-clade-05|clone=SCM27C22	UCYN-A2	0.779149
|Eukaryota|Diaphoretickes|Sar|Rhizaria|Retaria|Radiolaria|Polycystinea|CN-clade|core-CNs|CO-clade|Collodaria|clone=AT8-54	UCYN-A2	0.779149
|Eukaryota|Diaphoretickes|Sar|Rhizaria|Retaria|Radiolaria|Polycystinea|Spumellaria|S-clade-I|Spongodiscoidea|g:Dictyocoryne|Dictyocoryne+truncata	UCYN-A2	0.779149
|Eukaryota|Diaphoretickes|Sar|Stramenopiles|Gyrista|Ochrophyta|BD-clade|Diatomeae|Bacillariophytina|Mediophyceae|Chaetocerotophycidae|g:Chaetoceros|Ctype7|Chaetoceros+socialis	UCYN-A2	0.779149
|Eukaryota|Diaphoretickes|Sar|Stramenopiles|Gyrista|Ochrophyta|BD-clade|Diatomeae|Coscinodiscophytina|g:Actinocyclus	UCYN-A2	0.779149
|Eukaryota|Amorphea|Obazoa|Opisthokonta|Holozoa|Choanozoa|Metazoa|Animalia|parahoxozoa|Cnidaria|Medusozoa|Hydrozoa|Trachylina|NT-clade|Narcomedusae|g:Cunina|Cunina+frugifera	UCYN-A2	0.778512
|Eukaryota|Diaphoretickes|Cryptista|Cryptophyceae|Cryptomonadales|lineage-E|strain=CR-MAL03	UCYN-A2	0.778512
|Eukaryota|Diaphoretickes|Sar|Alveolata|Myzozoa|DP-clade|Dinoflagellata|core-syndiniales|MALV-II|MALV-II-clade-16|clone=SSRPD74	UCYN-A2	0.778512
|Eukaryota|Diaphoretickes|Sar|Alveolata|Myzozoa|DP-clade|Dinoflagellata|Dinophyceae|core-Peridiniales|Diplopsalid-clade|g:Gotoius|Gotoius+excentricus	UCYN-A2	0.778512
|Eukaryota|Diaphoretickes|Sar|Alveolata|Myzozoa|DP-clade|Dinoflagellata|Dinophyceae|GP-clade|*	UCYN-A2	0.778512
|Eukaryota|Diaphoretickes|Sar|Alveolata|Myzozoa|DP-clade|Dinoflagellata|Dinophyceae|Thoracosphaerales|scrippsiellids|strain=SCKS-0701	UCYN-A2	0.778512
|Eukaryota|Diaphoretickes|Sar|Rhizaria|Cercozoa|Chlorarachnea|NOR26	UCYN-A2	0.778512
|Eukaryota|Diaphoretickes|Sar|Stramenopiles|Gyrista|Ochrophyta|BD-clade|Diatomeae|Bacillariophytina|Bacillariophyceae|Bacillariophycidae|*|*	UCYN-A2	0.778512
|Eukaryota|Diaphoretickes|Sar|Stramenopiles|Gyrista|Ochrophyta|BD-clade|Diatomeae|Bacillariophytina|Bacillariophyceae|Bacillariophycidae|g:Pseudo-nitzschia|*	UCYN-A2	0.778512
|Eukaryota|Diaphoretickes|Sar|Stramenopiles|Gyrista|Ochrophyta|BD-clade|Diatomeae|Bacillariophytina|Mediophyceae|Chaetocerotophycidae|g:Chaetoceros|Ctype6|Chaetoceros+tortissimus	UCYN-A2	0.778512
|Eukaryota|Diaphoretickes|Sar|Stramenopiles|Gyrista|Ochrophyta|BD-clade|Diatomeae|Bacillariophytina|Mediophyceae|Thalassiosirophycidae|g:Shionodiscus|Shionodiscus+ritscheri	UCYN-A2	0.778512
|Eukaryota|Diaphoretickes|Sar|Stramenopiles|Gyrista|Ochrophyta|BD-clade|Diatomeae|Bacillariophytina|Mediophyceae|Thalassiosirophycidae|g:Thalassiosira|Thalassiosira+delicatula	UCYN-A2	0.778512
|Eukaryota|Diaphoretickes|Sar|Stramenopiles|Gyrista|Ochrophyta|BD-clade|Diatomeae|Bacillariophytina|Mediophyceae|Chaetocerotophycidae|g:Chaetoceros|Ctype6|Chaetoceros+curvisetus	UCYN-A2	0.777367
|Eukaryota|Diaphoretickes|Sar|Stramenopiles|Gyrista|Ochrophyta|BD-clade|Diatomeae|Bacillariophytina|Mediophyceae|Thalassiosirophycidae|g:Thalassiosira|Thalassiosira+anguste-lineata	UCYN-A2	0.777104
|Eukaryota|Diaphoretickes|Sar|Alveolata|Myzozoa|DP-clade|Dinoflagellata|MALV-III|clone=OLI11005	UCYN-A2	0.775266
|Eukaryota|Diaphoretickes|Sar|Alveolata|Myzozoa|DP-clade|Dinoflagellata|Dinophyceae|Kareniaceae|BK-clade|*	UCYN-A2	0.774225
|Eukaryota|Diaphoretickes|Sar|Stramenopiles|Gyrista|Ochrophyta|BD-clade|Diatomeae|Bacillariophytina|Mediophyceae|Thalassiosirophycidae|g:Thalassiosira|Thalassiosira+nordenskioeldii	UCYN-A2	0.774225
|Eukaryota|Diaphoretickes|Sar|Stramenopiles|Bigyra|Opalozoa|Nanomonadea|MAST-03E-lineage|clone=BL001221	UCYN-A2	0.774225
|Eukaryota|Diaphoretickes|Sar|Stramenopiles|Gyrista|Ochrophyta|BD-clade|Diatomeae|Bacillariophytina|Mediophyceae|Chaetocerotophycidae|g:Chaetoceros|Ctype1|Chaetoceros+danicus	UCYN-A2	0.773326
|Eukaryota|Diaphoretickes|Sar|Stramenopiles|Bigyra|Opalozoa|Nanomonadea|MAST-03D-lineage|clone=E_MO_2F05_OTU34	UCYN-A2	0.772409
|Eukaryota|Diaphoretickes|Sar|Rhizaria|Cercozoa|crown-cercozoa|Thecofilosea|Cryomonadida|g:Cryothecomonas|clone=DSGM-44	UCYN-A2	0.768906
|Eukaryota|Diaphoretickes|Sar|Rhizaria|Retaria|Radiolaria|Polycystinea|CN-clade|core-CNs|CO-clade|Collodaria|Sphaerozoidae|strain=BBSR2	UCYN-A2	0.768205
|Eukaryota|Diaphoretickes|Sar|Alveolata|Myzozoa|DP-clade|Dinoflagellata|core-syndiniales|MALV-II|MALV-II-clade-22|clone=H02N5	UCYN-A1	0.767901
|Eukaryota|Diaphoretickes|Sar|Alveolata|Myzozoa|DP-clade|Dinoflagellata|MALV-I|MALV-I-clade-05|clone=DH145-EKD10	UCYN-A1	0.767901
|Eukaryota|Diaphoretickes|Haptista|Haptophyta|Prymnesiophyceae|Prymnesiales|Prymnesiaceae|g:Haptolina|*	UCYN-A2	0.763879
|Eukaryota|Diaphoretickes|Sar|Rhizaria|Cercozoa|crown-cercozoa|Thecofilosea|Phaeodarea|Phaeo-clade-A|g:Protocystis|strain=Pro8	Richelia	0.760251
|Eukaryota|Diaphoretickes|Sar|Alveolata|Myzozoa|DP-clade|Dinoflagellata|Dinophyceae|core-Gymnodiniales|Gymnodinium+smaydae	UCYN-A2	0.760207
|Eukaryota|Amorphea|Obazoa|Opisthokonta|Holozoa|Choanozoa|Metazoa|Animalia|parahoxozoa|Bilateria|Protostomia|Ecdysozoa|Panarthropoda|Arthropoda|Mandibulata|Pancrustacea|Copepoda|Calanoida|centropagoids|Acartiidae|g:Acartia|Acartia+negligens|isolate=Wang-2010	UCYN-A1	0.759849
|Eukaryota|Diaphoretickes|Sar|Rhizaria|Retaria|Radiolaria|Acantharea|clone=SGYS1480	Richelia	0.75872
|Eukaryota|Diaphoretickes|Sar|Alveolata|Myzozoa|DP-clade|Dinoflagellata|core-syndiniales|MALV-II|*|*	Richelia	0.756198
|Eukaryota|Amorphea|Amoebozoa|Tubulinea|Echinamoebidia|g:Vermamoeba|Vermamoeba+vermiformis	Richelia	0.756198
|Eukaryota|Amorphea|Obazoa|Apusomonadida|Thecamonadinae|strain=Bamfield	Richelia	0.756198
|Eukaryota|Diaphoretickes|Sar|Alveolata|Myzozoa|DP-clade|Dinoflagellata|core-syndiniales|MALV-II|Amoebophryaceae|g:Amoebophrya|Amoebophrya+ceratii|*	Richelia	0.756198
|Eukaryota|Diaphoretickes|Sar|Alveolata|Myzozoa|DP-clade|Dinoflagellata|core-syndiniales|MALV-II|Amoebophryaceae|MALV-II-clade-25|clone=DH148-EKD27	Richelia	0.756198
|Eukaryota|Diaphoretickes|Sar|Alveolata|Myzozoa|DP-clade|Dinoflagellata|core-syndiniales|MALV-II|MALV-II-clade-10-11|*	Richelia	0.756198
|Eukaryota|Diaphoretickes|Sar|Alveolata|Myzozoa|DP-clade|Dinoflagellata|core-syndiniales|MALV-II|MALV-II-clade-10-11|clone=OLI11023	Richelia	0.756198
|Eukaryota|Diaphoretickes|Sar|Alveolata|Myzozoa|DP-clade|Dinoflagellata|core-syndiniales|MALV-II|MALV-II-clade-10-11|clone=SCM16C19	Richelia	0.756198
|Eukaryota|Diaphoretickes|Sar|Alveolata|Myzozoa|DP-clade|Dinoflagellata|core-syndiniales|MALV-II|MALV-II-clade-52|clone=UEPACEp5	Richelia	0.756198
|Eukaryota|Diaphoretickes|Sar|Alveolata|Myzozoa|DP-clade|Dinoflagellata|Dinophyceae|*|*	Richelia	0.756198
|Eukaryota|Diaphoretickes|Sar|Alveolata|Myzozoa|DP-clade|Dinoflagellata|MALV-I|MALV-I-clade-03|clone=DH147-EKD18	Richelia	0.756198
|Eukaryota|Diaphoretickes|Sar|Alveolata|Myzozoa|DP-clade|Dinoflagellata|MALV-I|MALV-I-clade-04|clone=SSRPB84	Richelia	0.756198
|Eukaryota|Diaphoretickes|Sar|Alveolata|Myzozoa|DP-clade|Dinoflagellata|MALV-I|MALV-I-clade-05|clone=AMT15_33B_25	Richelia	0.756198
|Eukaryota|Diaphoretickes|Sar|Rhizaria|Retaria|Radiolaria|Acantharea|acantharean-clade-B|strain=Vil39	Richelia	0.756198
|Eukaryota|Diaphoretickes|Telonemia|g:Telonema|Tsubtile-clade|clone=E_MO_3G01	Richelia	0.756198
|Eukaryota|Diaphoretickes|Sar|Stramenopiles|Gyrista|Ochrophyta|BD-clade|Diatomeae|Rhizosoleniophytina|g:Guinardia|Guinardia+delicatula	UCYN-A2	0.755159
|Eukaryota|Diaphoretickes|Sar|Rhizaria|Retaria|Radiolaria|Acantharea|acantharean-clade-C|Gigartacon+fragilis|strain=Ant3	Richelia	0.753674
|Eukaryota|Diaphoretickes|Sar|Alveolata|Myzozoa|DP-clade|Dinoflagellata|MALV-I|MALV-I-clade-02|clone=ex-Hpachydermum-21	Richelia	0.752373
|Eukaryota|Diaphoretickes|Sar|Alveolata|Myzozoa|DP-clade|Dinoflagellata|MALV-I|MALV-I-clade-05|clone=DH145-EKD10	Richelia	0.751333
|Eukaryota|Diaphoretickes|Sar|Rhizaria|Retaria|Radiolaria|Polycystinea|Spumellaria|S-clade-I|Spongodiscoidea|*|*	Crocosphaera	0.749502
|Eukaryota|Diaphoretickes|Sar|Rhizaria|Retaria|Radiolaria|Polycystinea|CN-clade|core-CNs|nassellarians-II|Acanthodesmoidea|clone=Ma_1A27	Richelia	0.748319
|Eukaryota|Diaphoretickes|Sar|Rhizaria|Retaria|Radiolaria|RAD-C-clade|clone=SGYS1246	Richelia	0.748319
|Eukaryota|Amorphea|Obazoa|Opisthokonta|Holozoa|Choanozoa|Metazoa|Animalia|parahoxozoa|Bilateria|Protostomia|Lophotrochozoa|Annelida|Pleistoannelida|Errantia|Aciculata|Phyllodocida|*|*|*	Crocosphaera	0.746171
|Eukaryota|Diaphoretickes|Picozoa|g:Picomonas|Picomonas+judraskeda|strain=Seenivasan-2012	Richelia	0.744807
|Eukaryota|Diaphoretickes|Sar|Alveolata|Myzozoa|DP-clade|Dinoflagellata|core-syndiniales|MALV-II|Amoebophryaceae|MALV-II-clade-01|strain=ex-Kmicrum-2002	Richelia	0.744807
|Eukaryota|Diaphoretickes|Sar|Alveolata|Myzozoa|DP-clade|Dinoflagellata|core-syndiniales|MALV-II|clone=ex-Aboreale-39	Richelia	0.744807
|Eukaryota|Diaphoretickes|Sar|Stramenopiles|Gyrista|Ochrophyta|Dictyochophyceae|Dictyochales|g:Octactis|Octactis+speculum|strain=CCMP-1381	Richelia	0.744807
|Eukaryota|Diaphoretickes|Sar|Stramenopiles|Gyrista|Ochrophyta|MOCH-2|clone=SGYO416	Richelia	0.744807
|Eukaryota|Diaphoretickes|Sar|Alveolata|Myzozoa|DP-clade|Dinoflagellata|Dinophyceae|core-Gymnodiniales|g:Chytriodinium|Chytriodinium+roseum	UCYN-A2	0.743272
|Eukaryota|Amorphea|Obazoa|Opisthokonta|Holozoa|Choanozoa|Metazoa|Animalia|parahoxozoa|Bilateria|Protostomia|Ecdysozoa|Panarthropoda|Arthropoda|Mandibulata|Pancrustacea|Oligostraca|Ostracoda|Myodocopa|Myodocopida|Cypridinidae|g:Melavargula|Melavargula+japonica	UCYN-A2	0.741483
|Eukaryota|Amorphea|Obazoa|Opisthokonta|Holozoa|Choanozoa|Metazoa|Animalia|parahoxozoa|Bilateria|Protostomia|Ecdysozoa|Panarthropoda|Arthropoda|Mandibulata|Pancrustacea|Copepoda|Calanoida|centropagoids|centropagids|*|*|*|*	Richelia	0.739833
|Eukaryota|Diaphoretickes|Haptista|Haptophyta|Prymnesiophyceae|Calcihaptophycidae|Braarudosphaeraceae|*	UCYN-A2	0.739636
|Eukaryota|Diaphoretickes|Sar|Alveolata|Myzozoa|DP-clade|Dinoflagellata|Dinophyceae|Thoracosphaerales|scrippsiellids|*	Richelia	0.739347
|Eukaryota|Diaphoretickes|Sar|Rhizaria|Cercozoa|crown-cercozoa|Thecofilosea|Cryomonadida|CYSGM-10-clade|clone=MALINA_St390_3m_Pico_ES020_P1H8	Richelia	0.737873
|Eukaryota|Diaphoretickes|Sar|Stramenopiles|Gyrista|Ochrophyta|BD-clade|Diatomeae|Bacillariophytina|Mediophyceae|Chaetocerotophycidae|g:Chaetoceros|Ctype4|Chaetoceros+brevis	UCYN-A2	0.736503
|Eukaryota|Amorphea|Obazoa|Opisthokonta|Holozoa|Choanozoa|Metazoa|Animalia|parahoxozoa|Bilateria|Protostomia|Ecdysozoa|Panarthropoda|Arthropoda|Mandibulata|Pancrustacea|Copepoda|Calanoida|megacalanoids|Calanidae|g:Neocalanus|*|isolate=Ikeda-2002	UCYN-A2	0.734469
|Eukaryota|Diaphoretickes|Sar|Alveolata|Myzozoa|DP-clade|Dinoflagellata|core-syndiniales|MALV-II|MALV-II-clade-10-11|clone=UEPAC41p3	Richelia	0.733623
|Eukaryota|Diaphoretickes|Sar|Alveolata|Ciliophora|Intramacronucleata|SAL|Spirotrichea|Perilemmaphora|Oligotrichia|Oligotrichida|Scapitatum-clade|*	UCYN-A2	0.732344
|Eukaryota|Diaphoretickes|Sar|Stramenopiles|Gyrista|Ochrophyta|BD-clade|Diatomeae|Bacillariophytina|Mediophyceae|Thalassiosirophycidae|g:Skeletonema|*	UCYN-A2	0.732004
|Eukaryota|Diaphoretickes|Sar|Alveolata|Myzozoa|DP-clade|Dinoflagellata|core-syndiniales|MALV-II|MALV-II-clade-06|clone=UEPACFp5	Richelia	0.730523
|Eukaryota|Diaphoretickes|Sar|Alveolata|Myzozoa|DP-clade|Dinoflagellata|Dinophyceae|Dinophysiales|g:Sinophysis|Sinophysis+stenosoma	Richelia	0.729957
|Eukaryota|Diaphoretickes|Sar|Alveolata|Myzozoa|DP-clade|Dinoflagellata|core-syndiniales|MALV-II|Amoebophryaceae|MALV-II-clade-03|strain=ex-Dnorvegica-2000	UCYN-A2	0.728982
|Eukaryota|Diaphoretickes|Archaeplastida|Chloroplastida|Chlorophyta|core-chlorophytes|Trebouxiophyceae|Chlorellales|g:Picochlorum|Picochlorum+maculatum	UCYN-A2	0.727491
|Eukaryota|Diaphoretickes|Sar|Stramenopiles|Gyrista|Ochrophyta|BD-clade|Diatomeae|Bacillariophytina|Mediophyceae|Chaetocerotophycidae|g:Chaetoceros|Ctype3|Chaetoceros+circinalis	UCYN-A2	0.723157
|Eukaryota|Amorphea|Obazoa|Opisthokonta|Holozoa|Choanozoa|Choanoflagellata|Acanthoecida|Stephanoecidae|Aunguiculata-clade|g:Bicosta|Bicosta+minor|strain=Nitsche-2016	Crocosphaera	0.722767
|Eukaryota|Diaphoretickes|Sar|Rhizaria|Retaria|Radiolaria|Acantharea|clade-Acanth-I|clone=SGYY1117	Richelia	0.721654
|Eukaryota|Diaphoretickes|Haptista|Haptophyta|Prymnesiophyceae|Calcihaptophycidae|Braarudosphaeraceae|*	UCYN-A1	0.720203
|Eukaryota|Diaphoretickes|Sar|Stramenopiles|Gyrista|Ochrophyta|Dictyochophyceae|PCR-clade|*|*	Richelia	0.717295
|Eukaryota|Amorphea|Obazoa|Opisthokonta|Holozoa|Choanozoa|Metazoa|Animalia|parahoxozoa|Bilateria|Protostomia|Ecdysozoa|Panarthropoda|Arthropoda|Mandibulata|Pancrustacea|Copepoda|Calanoida|centropagoids|Acartiidae|g:Acartia|Acartia+negligens|isolate=Wang-2010	UCYN-A2	0.716514
|Eukaryota|Diaphoretickes|Sar|Alveolata|Ciliophora|Intramacronucleata|SAL|Spirotrichea|Perilemmaphora|Oligotrichia|Oligotrichida|Scapitatum-clade|*	UCYN-A1	0.715768
|Eukaryota|Diaphoretickes|Sar|Alveolata|Ciliophora|Intramacronucleata|CON3P|Discotrichidae|SCM16C45-clade|clone=SCM16C45	UCYN-A2	0.712795
|Eukaryota|Diaphoretickes|Sar|Alveolata|Myzozoa|DP-clade|Dinoflagellata|core-syndiniales|MALV-II|MALV-II-clade-08|clone=RA010412	Richelia	0.709773
|Eukaryota|Diaphoretickes|Sar|Rhizaria|Retaria|Radiolaria|Polycystinea|CN-clade|core-CNs|CO-clade|Collodaria|Collosphaeridae|Collosphaera+tuberosa|strain=Ind48	Crocosphaera	0.709324
|Eukaryota|Diaphoretickes|Sar|Alveolata|Ciliophora|Intramacronucleata|SAL|Spirotrichea|Perilemmaphora|Oligotrichia|Oligotrichida|S-clade-I|g:Antestrombidium|Antestrombidium+agathae	UCYN-A2	0.708869
|Eukaryota|Diaphoretickes|Sar|Alveolata|Myzozoa|DP-clade|Dinoflagellata|MALV-I|MALV-I-clade-05|clone=DH145-EKD10	Crocosphaera	0.706916
|Eukaryota|Diaphoretickes|Sar|Stramenopiles|Gyrista|Ochrophyta|BD-clade|Diatomeae|Bacillariophytina|Bacillariophyceae|Bacillariophycidae|g:Pseudo-nitzschia|Pseudo-nitzschia+seriata	UCYN-A2	0.704677
|Eukaryota|Diaphoretickes|Sar|Alveolata|Myzozoa|DP-clade|Dinoflagellata|MALV-I|MALV-I-clade-05|clone=OLI11001	UCYN-A2	0.702332
|Eukaryota|Diaphoretickes|Sar|Stramenopiles|Gyrista|Ochrophyta|BD-clade|Diatomeae|Bacillariophytina|Mediophyceae|Thalassiosirophycidae|g:Bacterosira|Bacterosira+bathyomphala	UCYN-A2	0.700776
|Eukaryota|Diaphoretickes|Sar|Alveolata|Myzozoa|DP-clade|Dinoflagellata|MALV-I|MALV-I-clade-05|clone=DH145-EKD10	Proteobacteria	0.698291
|Eukaryota|Diaphoretickes|Sar|Alveolata|Myzozoa|DP-clade|Dinoflagellata|core-syndiniales|MALV-II|MALV-II-clade-22|clone=H02N5	UCYN-A2	0.696789
|Eukaryota|Diaphoretickes|Sar|Alveolata|Myzozoa|DP-clade|Dinoflagellata|core-syndiniales|MALV-II|MALV-II-clade-10-11|clone=UEPAC41p3	UCYN-A2	0.693901
|Eukaryota|Diaphoretickes|Sar|Alveolata|Myzozoa|DP-clade|Dinoflagellata|MALV-I|MALV-I-clade-05|clone=PROSOPE	Crocosphaera	0.693706
|Eukaryota|Amorphea|Obazoa|Opisthokonta|Holozoa|Choanozoa|Metazoa|Animalia|parahoxozoa|Bilateria|Deuterostomia|Chordata|Urochordata|Ascidiacea|APT-clade|Thaliacea|Salpidae|g:Thalia|Thalia+longicauda	UCYN-A2	0.693234
|Eukaryota|Diaphoretickes|Sar|Alveolata|Myzozoa|DP-clade|Dinoflagellata|core-syndiniales|MALV-II|clone=ex-Aboreale-39	UCYN-A2	0.69275
|Eukaryota|Diaphoretickes|Sar|Alveolata|Myzozoa|DP-clade|Dinoflagellata|core-syndiniales|MALV-II|Amoebophryaceae|MALV-II-clade-05|clone=Q2A03	Proteobacteria	0.690398
|Eukaryota|Diaphoretickes|Sar|Stramenopiles|Gyrista|Ochrophyta|BD-clade|Diatomeae|Bacillariophytina|Bacillariophyceae|Bacillariophycidae|g:Frustulia|Frustulia+cassieae	UCYN-A2	0.689104
|Eukaryota|Diaphoretickes|Sar|Alveolata|Ciliophora|Intramacronucleata|SAL|Spirotrichea|Perilemmaphora|Oligotrichia|Oligotrichida|Sbasimorphum-clade|Strombidium+paracapitatum	UCYN-A2	0.689059
|Eukaryota|Diaphoretickes|Sar|Alveolata|Myzozoa|DP-clade|Dinoflagellata|core-syndiniales|MALV-II|clone=ex-Aboreale-39	UCYN-A1	0.684578
|Eukaryota|Diaphoretickes|Sar|Rhizaria|Retaria|Radiolaria|Polycystinea|CN-clade|core-CNs|CO-clade|Collodaria|Collophidiidae|Collophidium+ellipsoides|strain=VF167	Proteobacteria	0.683589
|Eukaryota|Diaphoretickes|Sar|Stramenopiles|Bigyra|Sagenista|Labyrinthulomycetes|Lab16|clone=CC02SE75	UCYN-A1	0.681099
|Eukaryota|Diaphoretickes|Sar|Stramenopiles|Gyrista|Peronosporomycetes|core-oomycetes|AO-clade|*	UCYN-A2	0.679813
|Eukaryota|Diaphoretickes|Sar|Stramenopiles|Gyrista|Ochrophyta|BD-clade|Diatomeae|Coscinodiscophytina|g:Asteromphalus|strain=ECT3832Aster	UCYN-A2	0.679366
|Eukaryota|Diaphoretickes|Sar|Stramenopiles|Gyrista|Ochrophyta|BD-clade|Diatomeae|Leptocylindrophytina|Corethrophyceae|g:Corethron|Ctype2|Corethron+hystrix|*	UCYN-A2	0.678793
|Eukaryota|Diaphoretickes|Sar|Alveolata|Myzozoa|DP-clade|Dinoflagellata|core-syndiniales|MALV-II|MALV-II-clade-10-11|clone=OLI11023	Proteobacteria	0.678503
|Eukaryota|Diaphoretickes|Sar|Alveolata|Myzozoa|DP-clade|Dinoflagellata|Dinophyceae|*|*	Proteobacteria	0.678503
|Eukaryota|Diaphoretickes|Sar|Alveolata|Myzozoa|DP-clade|Dinoflagellata|MALV-III|clone=SGYS1235	Proteobacteria	0.678503
|Eukaryota|Diaphoretickes|Sar|Alveolata|Myzozoa|DP-clade|Dinoflagellata|core-syndiniales|MALV-II|clone=ex-Aboreale-39	Crocosphaera	0.677118
|Eukaryota|Diaphoretickes|Sar|Alveolata|Myzozoa|DP-clade|Dinoflagellata|MALV-I|MALV-I-clade-05|clone=OLI11001	Crocosphaera	0.677118
|Eukaryota|Diaphoretickes|Sar|Alveolata|Myzozoa|DP-clade|Dinoflagellata|MALV-I|MALV-I-clade-05|clone=SCM27C22	Crocosphaera	0.677118
|Eukaryota|Diaphoretickes|Sar|Stramenopiles|Bigyra|Opalozoa|Nanomonadea|MAST-03E-lineage|clone=SSRPD86	Crocosphaera	0.677118
|Eukaryota|Amorphea|Obazoa|Opisthokonta|Holozoa|Choanozoa|Metazoa|Animalia|parahoxozoa|Bilateria|Protostomia|Ecdysozoa|Panarthropoda|Arthropoda|Mandibulata|Pancrustacea|Copepoda|Calanoida|centropagoids|centropagids|Pontellidae|g:Pontella|Pontella+fera|isolate=Wang-2010	Crocosphaera	0.677118
|Eukaryota|Diaphoretickes|Sar|Alveolata|Myzozoa|DP-clade|Dinoflagellata|Dinophyceae|Gonyaulacales|g:Gonyaulax|Ataxiodinium+choane	UCYN-A2	0.676217
|Eukaryota|Diaphoretickes|Sar|Alveolata|Myzozoa|DP-clade|Dinoflagellata|MALV-I|MALV-I-clade-01|*	Proteobacteria	0.675813
|Eukaryota|Diaphoretickes|Sar|Rhizaria|Retaria|Radiolaria|Polycystinea|Spumellaria|S-clade-IV|Spongopyloidea|g:Spongopyle|Spongopyle+osculosa	Proteobacteria	0.675813
|Eukaryota|Diaphoretickes|Sar|Stramenopiles|Gyrista|Ochrophyta|BD-clade|Diatomeae|Bacillariophytina|Mediophyceae|Thalassiosirophycidae|*|*	Proteobacteria	0.675813
|Eukaryota|Diaphoretickes|Sar|Alveolata|Myzozoa|DP-clade|Dinoflagellata|Dinophyceae|*|*	UCYN-A1	0.675645
|Eukaryota|Diaphoretickes|Sar|Alveolata|Myzozoa|DP-clade|Dinoflagellata|core-syndiniales|MALV-II|MALV-II-clade-10-11|*	Proteobacteria	0.675629
|Eukaryota|Diaphoretickes|Sar|Alveolata|Myzozoa|DP-clade|Dinoflagellata|core-syndiniales|MALV-IV|clone=SGYX1282	Proteobacteria	0.67492
|Eukaryota|Diaphoretickes|Sar|Rhizaria|Retaria|Radiolaria|Acantharea|acantharean-clade-C|strain=Ei71	Proteobacteria	0.673795
|Eukaryota|Diaphoretickes|Sar|Stramenopiles|Bigyra|Opalozoa|Bicosoecida|core-bicosoecids|g:Caecitellus|Caecitellus+pseudoparvulus	Richelia	0.673121
|Eukaryota|Diaphoretickes|Sar|Alveolata|Myzozoa|DP-clade|Dinoflagellata|MALV-I|MALV-I-clade-05|clone=SCM37C30	Crocosphaera	0.670747
|Eukaryota|Diaphoretickes|Sar|Rhizaria|Cercozoa|crown-cercozoa|Imbricatea|Novel-Clade-2|NC2b-lineage|clone=NAMAKO-12	Crocosphaera	0.670747
|Eukaryota|Diaphoretickes|Sar|Stramenopiles|Bigyra|Opalozoa|Nanomonadea|MAST-03E-lineage|clone=BL001221	Crocosphaera	0.670747
|Eukaryota|Diaphoretickes|Sar|Stramenopiles|Bigyra|Sagenista|Labyrinthulomycetes|Lab12|clone=CC02A175	Crocosphaera	0.670747
|Eukaryota|Diaphoretickes|Sar|Stramenopiles|Gyrista|Ochrophyta|BD-clade|Diatomeae|Bacillariophytina|Mediophyceae|Thalassiosirophycidae|g:Detonula|Detonula+pumila	Crocosphaera	0.670747
|Eukaryota|Diaphoretickes|Sar|Stramenopiles|Gyrista|Ochrophyta|BD-clade|Diatomeae|Coscinodiscophytina|g:Coscinodiscus|Coscinodiscus+jonesianus|strain=24VI12-1ACoscjones	Proteobacteria	0.670098
|Eukaryota|Diaphoretickes|Sar|Alveolata|Myzozoa|DP-clade|Dinoflagellata|Dinophyceae|Gonyaulacales|core-G|FP-clade|g:Pyrocystis|Pyrocystis+noctiluca	Crocosphaera	0.668688
|Eukaryota|Diaphoretickes|Sar|Alveolata|Ciliophora|Intramacronucleata|CON3P|Phyllopharyngea|Subkinetalia|Cyrtophoria|Dysteriida|core-dysteriids|g:Spirodysteria|Dysteria+nabia	Crocosphaera	0.668688
|Eukaryota|Diaphoretickes|Sar|Rhizaria|Retaria|Radiolaria|Polycystinea|CN-clade|core-CNs|CO-clade|Collodaria|Collosphaeridae|g:Acrosphaera|strain=CR6A	Crocosphaera	0.668688
|Eukaryota|Diaphoretickes|Sar|Rhizaria|Retaria|Radiolaria|Polycystinea|CN-clade|core-CNs|CO-clade|Collodaria|Sphaerozoidae|*	UCYN-A1	0.668246
|Eukaryota|Diaphoretickes|Sar|Alveolata|Myzozoa|DP-clade|Dinoflagellata|MALV-III|clone=SGYO1441	Crocosphaera	0.667602
|Eukaryota|Diaphoretickes|Sar|Rhizaria|Retaria|Radiolaria|Polycystinea|CN-clade|core-CNs|CO-clade|Collodaria|Sphaerozoidae|Collozoum+inerme|*	UCYN-A2	0.666575
|Eukaryota|Diaphoretickes|Sar|Rhizaria|Retaria|Radiolaria|Polycystinea|Spumellaria|S-clade-II|Astrosphaeridae|g:Astrosphaera|Astrosphaera+hexagonalis	Richelia	0.66656
|Eukaryota|Diaphoretickes|Sar|Alveolata|Myzozoa|DP-clade|Dinoflagellata|Dinophyceae|Gonyaulacales|g:Gonyaulax|Spiniferites+ramosus	UCYN-A2	0.666212
|Eukaryota|Diaphoretickes|Sar|Alveolata|Myzozoa|DP-clade|Dinoflagellata|core-syndiniales|MALV-II|Amoebophryaceae|g:Amoebophrya|Amoebophrya+ceratii|*	UCYN-A2	0.665715
|Eukaryota|Diaphoretickes|Sar|Stramenopiles|Gyrista|Ochrophyta|BD-clade|Diatomeae|Bacillariophytina|Mediophyceae|g:Porosira|Ptype1|Porosira+pseudodenticulata	Proteobacteria	0.661218
|Eukaryota|Diaphoretickes|Sar|Alveolata|Myzozoa|DP-clade|Dinoflagellata|MALV-I|MALV-I-clade-05|clone=PROSOPE	Richelia	0.660251
|Eukaryota|Diaphoretickes|Sar|Alveolata|Myzozoa|DP-clade|Dinoflagellata|core-syndiniales|MALV-II|MALV-II-clade-16|clone=OLI11009	UCYN-A1	0.658533
|Eukaryota|Diaphoretickes|Sar|Rhizaria|Retaria|Radiolaria|Polycystinea|CN-clade|core-CNs|CO-clade|Collodaria|Collosphaeridae|g:Disolenia|*|*	Proteobacteria	0.65727
|Eukaryota|Diaphoretickes|Sar|Rhizaria|Retaria|Radiolaria|Acantharea|acantharean-clade-C|strain=6200	UCYN-A1	0.656812
|Eukaryota|Diaphoretickes|Sar|Stramenopiles|Gyrista|Ochrophyta|BD-clade|Diatomeae|Bacillariophytina|Bacillariophyceae|Bacillariophycidae|g:Pseudo-nitzschia|Pseudo-nitzschia+pseudodelicatissima	UCYN-A2	0.656059
|Eukaryota|Diaphoretickes|Sar|Rhizaria|Retaria|Radiolaria|Polycystinea|Spumellaria|S-clade-IV|Spongopyloidea|g:Schizodiscus|*	Proteobacteria	0.65511
|Eukaryota|Diaphoretickes|Sar|Rhizaria|Retaria|Radiolaria|Polycystinea|CN-clade|core-CNs|CO-clade|Collodaria|Collosphaeridae|*	Proteobacteria	0.653351
|Eukaryota|Amorphea|Obazoa|Opisthokonta|Holozoa|Choanozoa|Metazoa|Animalia|parahoxozoa|Bilateria|Protostomia|Ecdysozoa|Panarthropoda|Arthropoda|Mandibulata|Pancrustacea|Copepoda|Calanoida|centropagoids|centropagids|Temoridae|g:Eurytemora|*|*	UCYN-A2	0.652726
|Eukaryota|Diaphoretickes|Sar|Alveolata|Myzozoa|DP-clade|Dinoflagellata|core-syndiniales|MALV-II|MALV-II-clade-10-11|clone=OLI11023	UCYN-A1	0.652257
|Eukaryota|Diaphoretickes|Sar|Rhizaria|Retaria|Radiolaria|Polycystinea|CN-clade|core-CNs|CO-clade|Collodaria|Sphaerozoidae|Rhaphidozoum+acuferum|*	Crocosphaera	0.65097
|Eukaryota|Diaphoretickes|Sar|Alveolata|Myzozoa|DP-clade|Dinoflagellata|Dinophyceae|core-Peridiniales|g:Protoperidinium|Protoperidinium+pellucidum	UCYN-A2	0.649629
|Eukaryota|Amorphea|Obazoa|Opisthokonta|Holozoa|Choanozoa|Metazoa|Animalia|parahoxozoa|Bilateria|Protostomia|Ecdysozoa|Panarthropoda|Arthropoda|Mandibulata|Pancrustacea|Copepoda|Podoplea|Cyclopoida|Ergasilida|poecilostomes|Lichomolgoidea|core-L|CS-clade|Corycaeidae|*	UCYN-A1	0.645769
|Eukaryota|Diaphoretickes|Sar|Rhizaria|Retaria|Radiolaria|Polycystinea|Spumellaria|S-clade-III|Excentroconchidae|clone=SGYY905	Richelia	0.645388
|Eukaryota|Amorphea|Obazoa|Opisthokonta|Nucletmycea|Fungi|core-fungi|Chytridiomycota|Neocallimastigomycetes|g:Neocallimastix|*	Crocosphaera	0.644672
|Eukaryota|Diaphoretickes|Sar|Alveolata|Myzozoa|DP-clade|Dinoflagellata|core-syndiniales|MALV-II|MALV-II-clade-22|*	Richelia	0.643745
|Eukaryota|Diaphoretickes|Sar|Stramenopiles|Gyrista|Ochrophyta|BD-clade|Diatomeae|Coscinodiscophytina|g:Coscinodiscus|*	UCYN-A2	0.64153
|Eukaryota|Diaphoretickes|Sar|Alveolata|Myzozoa|DP-clade|Dinoflagellata|MALV-I|MALV-I-clade-05|clone=SCM27C22	UCYN-A1	0.639919
|Eukaryota|Diaphoretickes|Sar|Rhizaria|Cercozoa|crown-cercozoa|Imbricatea|Thaumatomonadida|Thaumatomonadidae|g:Penardeugenia|Penardeugenia+hausmannii|strain=KD1023	UCYN-A1	0.639432
|Eukaryota|Amorphea|Obazoa|Opisthokonta|Holozoa|Choanozoa|Metazoa|Animalia|parahoxozoa|Bilateria|Protostomia|Ecdysozoa|Panarthropoda|Arthropoda|Mandibulata|Pancrustacea|Copepoda|Podoplea|Cyclopoida|Oithonida|core-O|isolate=769DZMB	UCYN-A1	0.639388
|Eukaryota|Diaphoretickes|Sar|Alveolata|Ciliophora|Intramacronucleata|SAL|Spirotrichea|Perilemmaphora|Oligotrichia|Oligotrichida|*|*	UCYN-A1	0.63912
|Eukaryota|Diaphoretickes|Sar|Alveolata|Myzozoa|DP-clade|Dinoflagellata|core-syndiniales|MALV-II|MALV-II-clade-10-11|clone=SCM37C21	UCYN-A1	0.63912
|Eukaryota|Diaphoretickes|Sar|Alveolata|Myzozoa|DP-clade|Dinoflagellata|core-syndiniales|MALV-II|MALV-II-clade-10-11|clone=UEPAC41p3	UCYN-A1	0.63912
|Eukaryota|Diaphoretickes|Sar|Alveolata|Myzozoa|DP-clade|Dinoflagellata|Dinophyceae|core-Peridiniales|g:Protoperidinium|Protoperidinium+elegans	UCYN-A1	0.63912
|Eukaryota|Diaphoretickes|Sar|Stramenopiles|Gyrista|Ochrophyta|BD-clade|Diatomeae|Bacillariophytina|Bacillariophyceae|Bacillariophycidae|g:Fragilariopsis|*	UCYN-A1	0.63912
|Eukaryota|Diaphoretickes|Sar|Stramenopiles|Gyrista|Ochrophyta|BD-clade|Diatomeae|Bacillariophytina|Mediophyceae|Chaetocerotophycidae|g:Chaetoceros|Ctype6|Chaetoceros+debilis	UCYN-A1	0.638289
|Eukaryota|Diaphoretickes|Sar|Stramenopiles|Gyrista|Ochrophyta|BD-clade|Diatomeae|Coscinodiscophytina|g:Asteromphalus|strain=ECT3832Aster	UCYN-A1	0.638289
|Eukaryota|Diaphoretickes|Sar|Alveolata|Myzozoa|DP-clade|Dinoflagellata|Dinophyceae|Gonyaulacales|g:Gonyaulax|Spiniferites+ramosus	UCYN-A1	0.638289
|Eukaryota|Diaphoretickes|Sar|Alveolata|Myzozoa|DP-clade|Dinoflagellata|MALV-III|clone=ST5960	UCYN-A1	0.638289
|Eukaryota|Amorphea|Obazoa|Opisthokonta|Holozoa|Choanozoa|Choanoflagellata|Acanthoecida|strain=SL-163	Proteobacteria	0.63719
|Eukaryota|Diaphoretickes|Sar|Alveolata|Myzozoa|DP-clade|Dinoflagellata|core-syndiniales|MALV-II|Amoebophryaceae|MALV-II-clade-05|clone=RA001219	Proteobacteria	0.63719
|Eukaryota|Diaphoretickes|Sar|Alveolata|Myzozoa|DP-clade|Dinoflagellata|core-syndiniales|MALV-II|MALV-II-clade-06|clone=DH147-EKD6	Proteobacteria	0.63719
|Eukaryota|Diaphoretickes|Sar|Alveolata|Myzozoa|DP-clade|Dinoflagellata|Dinophyceae|PbPs-clade|Peridinium+sociale	Proteobacteria	0.63719
|Eukaryota|Diaphoretickes|Sar|Stramenopiles|Bigyra|Opalozoa|Nanomonadea|MAST-03D-lineage|clone=E_MO_2F05_OTU34	Proteobacteria	0.63719
|Eukaryota|Diaphoretickes|Sar|Stramenopiles|Bigyra|Opalozoa|Nanomonadea|MAST-03K-lineage|clone=BL000921	Proteobacteria	0.63719
|Eukaryota|Diaphoretickes|Sar|Alveolata|Myzozoa|DP-clade|Dinoflagellata|core-syndiniales|MALV-II|MALV-II-clade-10-11|*	UCYN-A1	0.636357
|Eukaryota|Diaphoretickes|Sar|Alveolata|Myzozoa|DP-clade|Dinoflagellata|core-syndiniales|MALV-II|MALV-II-clade-10-11|clone=HL2SF10	UCYN-A1	0.636357
|Eukaryota|Diaphoretickes|Sar|Alveolata|Myzozoa|DP-clade|Dinoflagellata|core-syndiniales|MALV-II|MALV-II-clade-10-11|clone=SCM16C19	UCYN-A1	0.636357
|Eukaryota|Diaphoretickes|Sar|Alveolata|Myzozoa|DP-clade|Dinoflagellata|core-syndiniales|MALV-II|MALV-II-clade-14|clone=DH147-EKD19	UCYN-A1	0.636357
|Eukaryota|Diaphoretickes|Sar|Alveolata|Myzozoa|DP-clade|Dinoflagellata|core-syndiniales|MALV-II|MALV-II-clade-20|clone=SSRPC86	UCYN-A1	0.636357
|Eukaryota|Diaphoretickes|Sar|Alveolata|Myzozoa|DP-clade|Dinoflagellata|Dinophyceae|Amphidomataceae|g:Azadinium|*	UCYN-A1	0.636357
|Eukaryota|Diaphoretickes|Sar|Alveolata|Myzozoa|DP-clade|Dinoflagellata|Dinophyceae|Gonyaulacales|g:Gonyaulax|Gonyaulax+elongata	UCYN-A1	0.636357
|Eukaryota|Diaphoretickes|Sar|Rhizaria|Retaria|Radiolaria|RAD-B-clade|Taxopodida|strain=JB-2011	UCYN-A1	0.636357
|Eukaryota|Diaphoretickes|Sar|Stramenopiles|Gyrista|Ochrophyta|BD-clade|Diatomeae|Bacillariophytina|Mediophyceae|Chaetocerotophycidae|g:Chaetoceros|Ctype1|Chaetoceros+rostratus	UCYN-A2	0.636038
|Eukaryota|Diaphoretickes|Sar|Alveolata|Myzozoa|DP-clade|Dinoflagellata|Dinophyceae|Dinophysiales|core-D|g:Phalachroma|*	UCYN-A1	0.635718
|Eukaryota|Diaphoretickes|Sar|Alveolata|Myzozoa|DP-clade|Dinoflagellata|core-syndiniales|MALV-II|MALV-II-clade-07|clone=DH147-EKD16	UCYN-A1	0.633861
|Eukaryota|Diaphoretickes|Sar|Alveolata|Myzozoa|DP-clade|Dinoflagellata|MALV-III|clone=OLI11005	Proteobacteria	0.633587
|Eukaryota|Diaphoretickes|Sar|Alveolata|Myzozoa|DP-clade|Dinoflagellata|Dinophyceae|core-Gymnodiniales|g:Lepidodinium|Lepidodinium+viride	UCYN-A1	0.632938
|Eukaryota|Diaphoretickes|Sar|Rhizaria|Retaria|Foraminifera|Tubothalamea|Miliolida|g:Triloculina|strain=12961	Proteobacteria	0.632388
|Eukaryota|Diaphoretickes|Sar|Alveolata|Ciliophora|Intramacronucleata|SAL|Spirotrichea|Perilemmaphora|Oligotrichia|Oligotrichida|*	Proteobacteria	0.63129
|Eukaryota|Diaphoretickes|Sar|Alveolata|Myzozoa|DP-clade|Dinoflagellata|Dinophyceae|*|*|*	Proteobacteria	0.63129
|Eukaryota|Diaphoretickes|Sar|Stramenopiles|Bigyra|Sagenista|MAST-11|clone=RS	Proteobacteria	0.63129
|Eukaryota|Diaphoretickes|Sar|Alveolata|Myzozoa|DP-clade|Dinoflagellata|Dinophyceae|core-Peridiniales|g:Protoperidinium|Protoperidinium+bipes	UCYN-A2	0.630906
|Eukaryota|Amorphea|Obazoa|Opisthokonta|Holozoa|Filasterea|g:Pigoraptor|Pigoraptor+chileana|strain=Opistho-2	UCYN-A2	0.630859
|Eukaryota|Amorphea|Obazoa|Opisthokonta|Holozoa|Choanozoa|Metazoa|Animalia|parahoxozoa|Bilateria|Protostomia|Ecdysozoa|Panarthropoda|Arthropoda|Mandibulata|Pancrustacea|Copepoda|Calanoida|megacalanoids|Calocalanidae|g:Calocalanus|*	Crocosphaera	0.63072
|Eukaryota|Amorphea|Obazoa|Opisthokonta|Holozoa|Choanozoa|Choanoflagellata|Craspedida|Mylnosiga-lineage|g:Mylnosiga|Mylnosiga+fluctuans|strain=ATCC-50635	UCYN-A1	0.628741
|Eukaryota|Diaphoretickes|Sar|Rhizaria|Retaria|Radiolaria|Acantharea|acantharean-clade-C|Gigartacon+fragilis|strain=Ant3	UCYN-A1	0.627943
|Eukaryota|Amorphea|Obazoa|Opisthokonta|Holozoa|Choanozoa|Choanoflagellata|Craspedida|Monosiga-lineage|g:Monosiga|Monosiga+brevicollis|*	Crocosphaera	0.627761
|Eukaryota|Amorphea|Obazoa|Opisthokonta|Holozoa|Choanozoa|Metazoa|Animalia|parahoxozoa|Bilateria|Protostomia|Lophotrochozoa|Platyhelminthes|Rhabditophora|Polycladida|Acotylea|g:Comoplana|Comoplana+agilis	UCYN-A1	0.627707
|Eukaryota|Amorphea|Obazoa|Opisthokonta|Holozoa|Choanozoa|Metazoa|Animalia|parahoxozoa|Bilateria|Protostomia|Ecdysozoa|Panarthropoda|Arthropoda|Mandibulata|Pancrustacea|Malacostraca|Eumalacostraca|Eucarida|Decapoda|Brachyura|Pseudoziidae|g:Euryozius|Euryozius+camachoi	Proteobacteria	0.626847
|Eukaryota|Diaphoretickes|Sar|Rhizaria|Retaria|Radiolaria|Polycystinea|CN-clade|core-CNs|CO-clade|Collodaria|Collosphaeridae|*	UCYN-A1	0.626301
|Eukaryota|Diaphoretickes|Sar|Alveolata|Myzozoa|DP-clade|Dinoflagellata|Dinophyceae|Dinophysiales|core-D|g:Phalachroma|*	Richelia	0.624684
|Eukaryota|Diaphoretickes|Sar|Alveolata|Ciliophora|Intramacronucleata|SAL|Spirotrichea|Perilemmaphora|Oligotrichia|Choreotrichida|Tintinnina|core-T|CCD-clade|g:Codonellopsis|Codonellopsis+morchella	UCYN-A1	0.624352
|Eukaryota|Diaphoretickes|Sar|Alveolata|Myzozoa|DP-clade|Dinoflagellata|core-syndiniales|MALV-II|MALV-II-clade-12|clone=RA010412	UCYN-A2	0.623197
|Trichodesmium	Crocosphaera	0.622265
|Eukaryota|Diaphoretickes|Sar|Stramenopiles|Bigyra|Opalozoa|Nanomonadea|MAST-03I-lineage|g:Solenicola|Solenicola+setigera|strain=FG174	Proteobacteria	0.621945
|Eukaryota|Diaphoretickes|Sar|Stramenopiles|Gyrista|Ochrophyta|BD-clade|Diatomeae|Bacillariophytina|Bacillariophyceae|Bacillariophycidae|g:Pseudo-nitzschia|Pseudo-nitzschia+pseudodelicatissima	UCYN-A1	0.621914
|Eukaryota|Diaphoretickes|Archaeplastida|Chloroplastida|Streptophyta|core-streptophytes|Phragmoplastophyta|Embryophyta|Tracheophyta|Euphyllophyta|Spermatophyta|Acrogymnospermae|Gnetidae|g:Gnetum|Gnetum+nodiflorum	Proteobacteria	0.621412
|Eukaryota|Diaphoretickes|Archaeplastida|RR-clade|Rhodophyta|Eurhodophytina|Bangiales|g:Porphyra|Porphyra+capensis	Richelia	0.621221
|Eukaryota|Diaphoretickes|Sar|Alveolata|Myzozoa|DP-clade|Dinoflagellata|Dinophyceae|g:Gyrodinium|*	Richelia	0.621221
|Eukaryota|Diaphoretickes|Sar|Alveolata|Myzozoa|DP-clade|Dinoflagellata|MALV-III|clone=SGYO1297	Richelia	0.621221
|Eukaryota|Diaphoretickes|Sar|Rhizaria|Retaria|Radiolaria|Polycystinea|CN-clade|core-CNs|CO-clade|Collodaria|Sphaerozoidae|Collozoum+inerme|strain=Pan13	UCYN-A1	0.620824
|Eukaryota|Diaphoretickes|Sar|Rhizaria|Retaria|Radiolaria|Polycystinea|CN-clade|core-CNs|CO-clade|Collodaria|Sphaerozoidae|Collozoum+inerme|*	Proteobacteria	0.620764
|Eukaryota|Diaphoretickes|Sar|Alveolata|Myzozoa|DP-clade|Dinoflagellata|core-syndiniales|MALV-II|Amoebophryaceae|MALV-II-clade-03|strain=ex-Dnorvegica-2000	UCYN-A1	0.618599
|Eukaryota|Diaphoretickes|Sar|Rhizaria|Cercozoa|crown-cercozoa|Thecofilosea|Ebriacea|core-ebriids|g:Ebria|Ebria+tripartita|*	UCYN-A1	0.618599
|Eukaryota|Diaphoretickes|Sar|Stramenopiles|Bigyra|Opalozoa|Nanomonadea|MAST-03L-lineage|clone=RA000412	UCYN-A1	0.618599
|Eukaryota|Diaphoretickes|Sar|Alveolata|Ciliophora|Intramacronucleata|SAL|Spirotrichea|Perilemmaphora|Oligotrichia|Choreotrichida|Tintinnina|Eutintinnidae|g:Eutintinnus|Eutintinnus+fraknoi|strain=VSMEuthost03x3	UCYN-A1	0.618523
|Eukaryota|Diaphoretickes|Sar|Alveolata|Myzozoa|DP-clade|Dinoflagellata|MALV-I|MALV-I-clade-05|clone=SCM37C30	Richelia	0.617638
|Eukaryota|Diaphoretickes|Sar|Stramenopiles|Bigyra|Sagenista|Labyrinthulomycetes|Thraustochytrida|Lab17|clone=3903	UCYN-A2	0.615578
|Eukaryota|Diaphoretickes|Sar|Alveolata|Myzozoa|DP-clade|Dinoflagellata|core-syndiniales|MALV-II|MALV-II-clade-07|clone=DH147-EKD16	UCYN-A2	0.613983
|Eukaryota|Diaphoretickes|Sar|Alveolata|Ciliophora|Intramacronucleata|SAL|Spirotrichea|Perilemmaphora|Oligotrichia|Choreotrichida|g:Leegaardiella|clone=SCM15C31	UCYN-A1	0.613691
|Eukaryota|Diaphoretickes|Sar|Alveolata|Myzozoa|DP-clade|Dinoflagellata|core-syndiniales|MALV-II|Amoebophryaceae|MALV-II-clade-01|strain=ex-Kmicrum-2002	UCYN-A1	0.613691
|Eukaryota|Diaphoretickes|Sar|Alveolata|Myzozoa|DP-clade|Dinoflagellata|core-syndiniales|MALV-II|MALV-II-clade-13|clone=SSRPD58	UCYN-A1	0.613691
|Eukaryota|Diaphoretickes|Sar|Alveolata|Myzozoa|DP-clade|Dinoflagellata|core-syndiniales|MALV-II|MALV-II-clade-22|*	UCYN-A1	0.613691
|Eukaryota|Diaphoretickes|Sar|Alveolata|Myzozoa|DP-clade|Dinoflagellata|core-syndiniales|MALV-IV|clone=SGYX1218	UCYN-A1	0.613691
|Eukaryota|Diaphoretickes|Sar|Stramenopiles|Bigyra|Opalozoa|Nanomonadea|MAST-03E-lineage|clone=SSRPD86	UCYN-A1	0.613691
|Eukaryota|Diaphoretickes|Sar|Stramenopiles|Gyrista|Ochrophyta|CS-clade|Chrysophyceae|Paraphysomonadida|g:Paraphysomonas|brevispina-clade|strain=JBC29	UCYN-A1	0.613691
|Eukaryota|Diaphoretickes|Sar|Rhizaria|Retaria|Radiolaria|Polycystinea|CN-clade|core-CNs|CO-clade|Collodaria|Collosphaeridae|g:Disolenia|Disolenia+tenuissima|*	UCYN-A1	0.613405
|Eukaryota|Diaphoretickes|Sar|Rhizaria|Retaria|Radiolaria|Polycystinea|Spumellaria|S-clade-IV|Spongopyloidea|g:Spongorus|Spongorus+pylomaticus	Proteobacteria	0.613061
|Eukaryota|Amorphea|Obazoa|Opisthokonta|Holozoa|Choanozoa|Metazoa|Animalia|parahoxozoa|Bilateria|Protostomia|Ecdysozoa|Panarthropoda|Arthropoda|Mandibulata|Pancrustacea|Copepoda|Calanoida|centropagoids|Acartiidae|g:Acartia|Acartia+danae|isolate=Wang-2010	UCYN-A1	0.612731
|Eukaryota|Diaphoretickes|Sar|Rhizaria|Retaria|Radiolaria|Polycystinea|CN-clade|core-CNs|CO-clade|Collodaria|Collophidiidae|Collophidium+ellipsoides|strain=VF167	UCYN-A1	0.612207
|Eukaryota|Diaphoretickes|Sar|Stramenopiles|Gyrista|Ochrophyta|BD-clade|Diatomeae|Bacillariophytina|Mediophyceae|Chaetocerotophycidae|g:Chaetoceros|Ctype1|Chaetoceros+eibenii	UCYN-A1	0.612207
|Eukaryota|Diaphoretickes|Sar|Stramenopiles|Gyrista|Ochrophyta|BD-clade|Diatomeae|Probosciophytina|g:Proboscia|Ptype1|*|*	UCYN-A1	0.612207
|Eukaryota|Diaphoretickes|Sar|Alveolata|Ciliophora|Intramacronucleata|SAL|Spirotrichea|Perilemmaphora|Oligotrichia|Oligotrichida|Scapitatum-clade|strain=SBB99-1	UCYN-A2	0.611476
|Eukaryota|Amorphea|Obazoa|Opisthokonta|Holozoa|Choanozoa|Metazoa|Animalia|parahoxozoa|Bilateria|Protostomia|Ecdysozoa|Panarthropoda|Arthropoda|Mandibulata|Pancrustacea|Copepoda|Calanoida|centropagoids|centropagids|Pontellidae|g:Anomalocera|Anomalocera+patersoni|isolate=MT00522	Crocosphaera	0.611026
|Eukaryota|Diaphoretickes|Sar|Alveolata|Ciliophora|Intramacronucleata|CON3P|Oligohymenophorea|Scuticociliatia|Philasterida|g:Pseudocohnilembus|strain=SCL-A	UCYN-A1	0.610601
|Eukaryota|Amorphea|Obazoa|Opisthokonta|Holozoa|Choanozoa|Metazoa|Animalia|parahoxozoa|Bilateria|Protostomia|Ecdysozoa|Panarthropoda|Arthropoda|Mandibulata|Pancrustacea|Copepoda|Calanoida|clausocalanoids|ACE-clade|Clausocalanidae|g:Microcalanus|Microcalanus+pygmaeus|isolate=Co256	UCYN-A1	0.610432
|Eukaryota|Diaphoretickes|Sar|Rhizaria|Retaria|Radiolaria|Polycystinea|CN-clade|core-CNs|CO-clade|Collodaria|Sphaerozoidae|Collozoum+inerme|strain=Vil338	UCYN-A1	0.608246
|Eukaryota|Diaphoretickes|Sar|Alveolata|Myzozoa|DP-clade|Dinoflagellata|core-syndiniales|MALV-II|Amoebophryaceae|MALV-II-clade-02|strain=RCC-1626	UCYN-A2	0.606235
|Eukaryota|Diaphoretickes|Sar|Alveolata|Ciliophora|Intramacronucleata|SAL|Spirotrichea|Perilemmaphora|Oligotrichia|Oligotrichida|Sbasimorphum-clade|Strombidium+paracapitatum	UCYN-A1	0.606076
|Eukaryota|Diaphoretickes|Sar|Rhizaria|Retaria|Radiolaria|Polycystinea|CN-clade|core-CNs|CO-clade|Collodaria|Sphaerozoidae|*	Crocosphaera	0.605829
|Eukaryota|Diaphoretickes|Sar|Stramenopiles|Gyrista|Ochrophyta|BD-clade|Diatomeae|Bacillariophytina|Mediophyceae|Thalassiosirophycidae|g:Minidiscus|Minidiscus+trioculatus	UCYN-A2	0.605804
|Eukaryota|Diaphoretickes|Sar|Rhizaria|Retaria|Foraminifera|Tubothalamea|Miliolida|g:Triloculina|strain=12961	Crocosphaera	0.603936
|Eukaryota|Diaphoretickes|Sar|Rhizaria|Retaria|Radiolaria|Polycystinea|CN-clade|core-CNs|CO-clade|Collodaria|Collosphaeridae|g:Siphonosphaera|Siphonosphaera+cyathina|strain=LAZ-1998	UCYN-A1	0.603561
|Eukaryota|Diaphoretickes|Sar|Alveolata|Myzozoa|DP-clade|Dinoflagellata|Dinophyceae|g:Margalefidinium|Margalefidinium+fulvescens	UCYN-A2	0.602359
|Eukaryota|Diaphoretickes|Sar|Alveolata|Ciliophora|Intramacronucleata|CON3P|Oligohymenophorea|Scuticociliatia|Philasterida|g:Pseudocohnilembus|strain=SCL-A	Proteobacteria	0.600376
|Eukaryota|Diaphoretickes|Sar|Alveolata|Myzozoa|DP-clade|Dinoflagellata|MALV-I|MALV-I-clade-04|clone=DSGM-27	UCYN-A1	0.59995
|Eukaryota|Diaphoretickes|Sar|Alveolata|Myzozoa|DP-clade|Dinoflagellata|core-syndiniales|MALV-II|MALV-II-clade-22|strain=ex-Cpolykrikoides-Yeosu	Richelia	0.599751
|Eukaryota|Amorphea|Obazoa|Opisthokonta|Holozoa|Choanozoa|Metazoa|Animalia|parahoxozoa|Bilateria|Protostomia|Ecdysozoa|Panarthropoda|Arthropoda|Mandibulata|Pancrustacea|Copepoda|Calanoida|centropagoids|Acartiidae|g:Acartia|Acartia+danae|isolate=Wang-2010	UCYN-A2	0.599392
|Eukaryota|Diaphoretickes|Sar|Alveolata|Myzozoa|DP-clade|Dinoflagellata|Dinophyceae|*|*	UCYN-A2	0.599151
|Eukaryota|Diaphoretickes|Sar|Alveolata|Myzozoa|DP-clade|Dinoflagellata|MALV-I|MALV-I-clade-04|g:Euduboscquella|*	UCYN-A1	0.598718
|Eukaryota|Diaphoretickes|Sar|Stramenopiles|Gyrista|Ochrophyta|Dictyochophyceae|Dictyochales|g:Octactis|Octactis+speculum|strain=CCMP-1381	UCYN-A2	0.598559
|Eukaryota|Amorphea|Obazoa|Opisthokonta|Holozoa|Choanozoa|Metazoa|Animalia|parahoxozoa|Bilateria|Protostomia|Ecdysozoa|Panarthropoda|Arthropoda|Mandibulata|Pancrustacea|Malacostraca|Eumalacostraca|Eucarida|Decapoda|Brachyura|Portunidae|g:Charybdis|*	Proteobacteria	0.598531
|Eukaryota|Amorphea|Obazoa|Opisthokonta|Holozoa|Choanozoa|Metazoa|Animalia|parahoxozoa|Bilateria|Protostomia|Lophotrochozoa|Mollusca|Conchifera|Bivalvia|Pteriomorphia|Limidae|*|*	Trichodesmium	0.598339
|Eukaryota|Diaphoretickes|Sar|Rhizaria|Retaria|Radiolaria|Polycystinea|Spumellaria|S-clade-II|Astrosphaeridae|g:Heliosphaera|*	Proteobacteria	0.597212
|Eukaryota|Diaphoretickes|Sar|Rhizaria|Retaria|Radiolaria|Polycystinea|CN-clade|core-CNs|nassellarians-II|Acanthodesmoidea|g:Lophospyris|strain=Vil179	UCYN-A1	0.597107
|Eukaryota|Diaphoretickes|Sar|Rhizaria|Retaria|Radiolaria|RAD-A-clade|clone=OLI011-75m	Proteobacteria	0.594334
|Eukaryota|Diaphoretickes|Sar|Alveolata|Myzozoa|DP-clade|Dinoflagellata|core-syndiniales|MALV-II|Amoebophryaceae|g:Amoebophrya|strain=ex-Aaffine-JH0210a	Richelia	0.59374
|Eukaryota|Diaphoretickes|Sar|Alveolata|Myzozoa|DP-clade|Dinoflagellata|core-syndiniales|MALV-II|Amoebophryaceae|g:Amoebophrya|*	UCYN-A1	0.592151
|Eukaryota|Diaphoretickes|Sar|Rhizaria|Cercozoa|crown-cercozoa|Thecofilosea|Phaeodarea|Phaeo-clade-C|g:Porospathis|Porospathis+holostoma	Richelia	0.591021
|Eukaryota|Diaphoretickes|Sar|Stramenopiles|Bigyra|Opalozoa|Bicosoecida|borokids|g:Boroka|strain=SL-204	Proteobacteria	0.59098
|Eukaryota|Diaphoretickes|Sar|Alveolata|Myzozoa|DP-clade|Dinoflagellata|core-syndiniales|MALV-II|MALV-II-clade-40|clone=SCM37C19	Richelia	0.590091
|Eukaryota|Diaphoretickes|Sar|Stramenopiles|Gyrista|Ochrophyta|BD-clade|Diatomeae|Bacillariophytina|Mediophyceae|Chaetocerotophycidae|g:Bacteriastrum|Bacteriastrum+elegans	UCYN-A2	0.589109
|Eukaryota|Diaphoretickes|Sar|Alveolata|Ciliophora|Intramacronucleata|SAL|Spirotrichea|Perilemmaphora|Oligotrichia|Oligotrichida|Strombidium+caudispina	UCYN-A1	0.587399
|Eukaryota|Diaphoretickes|Sar|Alveolata|Myzozoa|DP-clade|Dinoflagellata|core-syndiniales|MALV-II|MALV-II-clade-10-11|clone=OLI11023	UCYN-A2	0.585984
|Eukaryota|Diaphoretickes|Sar|Rhizaria|Retaria|Radiolaria|Polycystinea|Spumellaria|S-clade-I|Coccodiscidae|g:Didymocyrtis|Didymocyrtis+tetrathalamus	Proteobacteria	0.58554
|Eukaryota|Diaphoretickes|Sar|Alveolata|Myzozoa|DP-clade|Dinoflagellata|core-syndiniales|MALV-II|Amoebophryaceae|MALV-II-clade-01|clone=SCM37C20	Proteobacteria	0.585236
|Eukaryota|Amorphea|Obazoa|Opisthokonta|Nucletmycea|Fungi|core-fungi|Dikarya|Ascomycota|saccharomyceta|Pezizomycotina|leotiomyceta|sordariomyceta|Sordariomycetes|*|*	Proteobacteria	0.583986
|Eukaryota|Diaphoretickes|Sar|Alveolata|Myzozoa|DP-clade|Dinoflagellata|core-syndiniales|MALV-II|Amoebophryaceae|MALV-II-clade-02|clone=UEPACFp3	UCYN-A2	0.583952
|Eukaryota|Diaphoretickes|Sar|Alveolata|Myzozoa|DP-clade|Dinoflagellata|Dinophyceae|Amphidomataceae|g:Azadinium|*	UCYN-A2	0.583541
|Eukaryota|Diaphoretickes|Sar|Alveolata|Myzozoa|DP-clade|Dinoflagellata|Dinophyceae|core-Gymnodiniales|warnowiids|g:Warnowia|strain=BSL-2009a-BC	UCYN-A2	0.583235
|Eukaryota|Diaphoretickes|Sar|Alveolata|Myzozoa|DP-clade|Dinoflagellata|core-syndiniales|MALV-II|*|*	UCYN-A1	0.583055
|Eukaryota|Diaphoretickes|Sar|Alveolata|Myzozoa|DP-clade|Dinoflagellata|MALV-I|MALV-I-clade-01|clone=DSGM-24	Trichodesmium	0.583046
|Eukaryota|Diaphoretickes|Sar|Rhizaria|Retaria|Radiolaria|Polycystinea|CN-clade|core-CNs|nassellarians-III-IV|Plagiacanthoidea|g:Lithomelissa|Lithomelissa+setosa	Crocosphaera	0.582655
|Eukaryota|Diaphoretickes|Sar|Rhizaria|Retaria|Radiolaria|Polycystinea|CN-clade|core-CNs|CO-clade|Collodaria|Collosphaeridae|g:Disolenia|Disolenia+tenuissima|*	Proteobacteria	0.582439
|Eukaryota|Diaphoretickes|Sar|Alveolata|Myzozoa|AC-clade|Apicomplexa|gregarinomorphea|Lecudinoidea|LL-clade|Lecudina+phyllochaetopteri	Richelia	0.582006
|Eukaryota|Diaphoretickes|Sar|Rhizaria|Retaria|Radiolaria|Polycystinea|CN-clade|core-CNs|CO-clade|Collodaria|Sphaerozoidae|Collozoum+pelagicum|strain=Pac20	UCYN-A1	0.581945
|Eukaryota|Diaphoretickes|Sar|Rhizaria|Retaria|Radiolaria|Polycystinea|CN-clade|core-CNs|CO-clade|Collodaria|Collosphaeridae|Collosphaera+tuberosa|strain=Ind48	UCYN-A1	0.581931
|Eukaryota|Diaphoretickes|Sar|Alveolata|Myzozoa|DP-clade|Dinoflagellata|core-syndiniales|MALV-II|MALV-II-clade-07|clone=DH147-EKD16	Richelia	0.581809
|Eukaryota|Diaphoretickes|Sar|Alveolata|Myzozoa|DP-clade|Dinoflagellata|Dinophyceae|core-Gymnodiniales|Gymnodinium+smaydae	UCYN-A1	0.581551
|Eukaryota|Amorphea|Obazoa|Opisthokonta|Holozoa|Choanozoa|Metazoa|Animalia|parahoxozoa|Bilateria|Deuterostomia|Chordata|Vertebrata|Gnathostomata|Teleostomi|Sarcopterygii|Tetrapoda|Amniota|Mammalia|Theria|Eutheria|*|*|*|*	Proteobacteria	0.580153
|Eukaryota|Diaphoretickes|Sar|Stramenopiles|Gyrista|Ochrophyta|BD-clade|Diatomeae|Bacillariophytina|Mediophyceae|Thalassiosirophycidae|g:Thalassiosira|Thalassiosira+anguste-lineata	Proteobacteria	0.579644
|Eukaryota|Diaphoretickes|Sar|Rhizaria|Retaria|Radiolaria|Polycystinea|CN-clade|core-CNs|CO-clade|Collodaria|Collosphaeridae|g:Siphonosphaera|Siphonosphaera+abyssi|strain=Pac7	Proteobacteria	0.579637
|Eukaryota|Diaphoretickes|Haptista|Haptophyta|Prymnesiophyceae|Prymnesiales|Chrysochromulinaceae|g:Chrysochromulina|*	Crocosphaera	0.579496
|Eukaryota|Diaphoretickes|Sar|Alveolata|Myzozoa|DP-clade|Dinoflagellata|core-syndiniales|MALV-II|MALV-II-clade-22|clone=H02N5	Crocosphaera	0.579496
|Eukaryota|Diaphoretickes|Sar|Alveolata|Myzozoa|DP-clade|Dinoflagellata|core-syndiniales|MALV-II|MALV-II-clade-22|strain=ex-Cpolykrikoides-Yeosu	Crocosphaera	0.579496
|Eukaryota|Diaphoretickes|Sar|Rhizaria|Retaria|Radiolaria|Polycystinea|CN-clade|core-CNs|CO-clade|Collodaria|Sphaerozoidae|Collozoum+inerme|strain=Vil338	Crocosphaera	0.579496
|Eukaryota|Diaphoretickes|Sar|Stramenopiles|Bigyra|Opalozoa|Nanomonadea|MAST-03K-lineage|clone=BL000921	Crocosphaera	0.579496
|Eukaryota|Diaphoretickes|Sar|Rhizaria|Retaria|Radiolaria|Polycystinea|CN-clade|core-CNs|CO-clade|Collodaria|clone=AT8-54	Crocosphaera	0.579496
|Eukaryota|Diaphoretickes|Archaeplastida|Chloroplastida|Chlorophyta|core-chlorophytes|Trebouxiophyceae|*|*|*	UCYN-A1	0.579415
|Eukaryota|Diaphoretickes|Sar|Alveolata|Myzozoa|DP-clade|Dinoflagellata|MALV-I|MALV-I-clade-08|clone=ex-Aboreale-30	UCYN-A1	0.579069
|Eukaryota|Diaphoretickes|Sar|Alveolata|Myzozoa|DP-clade|Dinoflagellata|MALV-I|MALV-I-clade-06|clone=OLI11033	Crocosphaera	0.57898
|Eukaryota|Amorphea|Obazoa|Opisthokonta|Holozoa|Choanozoa|Metazoa|Animalia|parahoxozoa|Bilateria|Protostomia|Ecdysozoa|Panarthropoda|Arthropoda|Mandibulata|Pancrustacea|Copepoda|Calanoida|megacalanoids|Paracalanidae|g:Bestiolina|Bestiolina+similis|isolate=Cornils-2012	Crocosphaera	0.578652
|Eukaryota|Diaphoretickes|Sar|Rhizaria|Retaria|Radiolaria|Polycystinea|Spumellaria|S-clade-II|Astrosphaeridae|g:Heliosphaera|strain=Takahashi-2006	Crocosphaera	0.578503
|Eukaryota|Amorphea|Obazoa|Opisthokonta|Holozoa|Choanozoa|Metazoa|Animalia|parahoxozoa|Bilateria|Protostomia|Ecdysozoa|Panarthropoda|Arthropoda|Mandibulata|Pancrustacea|Copepoda|Calanoida|megacalanoids|Paracalanidae|g:Delibus|*	UCYN-A1	0.578187
|Eukaryota|Diaphoretickes|Sar|Alveolata|Myzozoa|DP-clade|Dinoflagellata|Dinophyceae|g:Ptychodiscus|Ptychodiscus+noctiluca	Proteobacteria	0.578113
|Eukaryota|Diaphoretickes|Sar|Alveolata|Myzozoa|DP-clade|Dinoflagellata|MALV-I|MALV-I-clade-04|clone=DSGM-27	Richelia	0.578075
|Eukaryota|Diaphoretickes|Sar|Stramenopiles|Gyrista|Ochrophyta|Dictyochophyceae|Dictyochales|g:Octactis|Octactis+speculum|strain=CCMP-1381	Trichodesmium	0.57807
|Eukaryota|Diaphoretickes|Sar|Stramenopiles|Gyrista|Ochrophyta|Dictyochophyceae|Dictyochales|g:Octactis|Octactis+speculum|strain=CCMP-1381	Crocosphaera	0.578017
|Eukaryota|Diaphoretickes|Cryptista|Cryptophyceae|Cryptomonadales|lineage-B|Teleaulax+gracilis	Crocosphaera	0.577629
|Eukaryota|Diaphoretickes|Sar|Alveolata|Myzozoa|DP-clade|Dinoflagellata|core-syndiniales|MALV-II|MALV-II-clade-21|clone=PROSOPE	Crocosphaera	0.577629
|Eukaryota|Diaphoretickes|Sar|Alveolata|Myzozoa|DP-clade|Dinoflagellata|Dinophyceae|g:Blastodinium|Bspinulosum-clade|Blastodinium+crassum	Crocosphaera	0.577629
|Eukaryota|Diaphoretickes|Sar|Rhizaria|Retaria|Radiolaria|Polycystinea|CN-clade|core-CNs|nassellarians-III-IV|Plagiacanthoidea|clone=SGYP742	Crocosphaera	0.577629
|Eukaryota|Diaphoretickes|Sar|Stramenopiles|Bigyra|Sagenista|MAST-04|MAST-04B-lineage|clone=UEPACCp4	Crocosphaera	0.577484
|Eukaryota|Diaphoretickes|Sar|Rhizaria|Cercozoa|crown-cercozoa|Imbricatea|Marimonadida|clone=CC02A740	UCYN-A2	0.577313
|Eukaryota|Diaphoretickes|Sar|Stramenopiles|Gyrista|Ochrophyta|BD-clade|Diatomeae|Probosciophytina|g:Proboscia|Ptype1|*|*	Crocosphaera	0.577022
|Eukaryota|Diaphoretickes|Sar|Alveolata|Ciliophora|Intramacronucleata|CON3P|Phyllopharyngea|Subkinetalia|Cyrtophoria|Pithitidae|clone=SGYO531	Crocosphaera	0.577022
|Eukaryota|Diaphoretickes|Sar|Alveolata|Myzozoa|DP-clade|Dinoflagellata|MALV-I|MALV-I-clade-04|clone=DSGM-27	Crocosphaera	0.577022
|Eukaryota|Diaphoretickes|Sar|Rhizaria|Retaria|Radiolaria|Polycystinea|CN-clade|core-CNs|CO-clade|Collodaria|Collosphaeridae|*	Crocosphaera	0.577022
|Eukaryota|Diaphoretickes|Sar|Rhizaria|Retaria|Radiolaria|Polycystinea|CN-clade|core-CNs|CO-clade|Collodaria|Collosphaeridae|g:Siphonosphaera|Siphonosphaera+cyathina|strain=LAZ-1998	Crocosphaera	0.577022
|Eukaryota|Diaphoretickes|Sar|Rhizaria|Retaria|Radiolaria|Polycystinea|CN-clade|core-CNs|CO-clade|Collodaria|Sphaerozoidae|Collozoum+amoeboides|strain=CL09	Crocosphaera	0.577022
|Eukaryota|Diaphoretickes|Sar|Rhizaria|Retaria|Radiolaria|Polycystinea|Spumellaria|S-clade-IV|Actinommidae|g:Actinomma|Actinomma+boreale	Crocosphaera	0.577022
|Eukaryota|Diaphoretickes|Sar|Stramenopiles|Gyrista|Ochrophyta|BD-clade|Diatomeae|Bacillariophytina|Mediophyceae|g:Eunotogramma|Eunotogramma+laevis	Crocosphaera	0.577022
|Eukaryota|nm-Cryptomonadales|nm-lineage-B|g:nm-Geminigera|nm-Geminigera+cryophila|strain=CCMP-2564	Crocosphaera	0.577022
|Eukaryota|Diaphoretickes|Sar|Alveolata|Myzozoa|DP-clade|Dinoflagellata|Dinophyceae|core-Gymnodiniales|Gymnodinium+baicalense	Crocosphaera	0.577022
|Eukaryota|Diaphoretickes|Sar|Rhizaria|Retaria|Radiolaria|Acantharea|*	Crocosphaera	0.576269
|Eukaryota|Diaphoretickes|Sar|Rhizaria|Cercozoa|crown-cercozoa|Thecofilosea|Cryomonadida|DSGM-47-clade|clone=DSGM-47	Crocosphaera	0.576211
|Eukaryota|Diaphoretickes|Sar|Rhizaria|Retaria|Radiolaria|Polycystinea|CN-clade|core-CNs|CO-clade|Collodaria|Collosphaeridae|g:Disolenia|Disolenia+tenuissima|*	Crocosphaera	0.576211
|Eukaryota|Diaphoretickes|Sar|Stramenopiles|Bigyra|Opalozoa|Bicosoecida|core-bicosoecids|strain=ME280100	Proteobacteria	0.574355
|Eukaryota|Diaphoretickes|Sar|Stramenopiles|Gyrista|Ochrophyta|BD-clade|Diatomeae|Bacillariophytina|Bacillariophyceae|Bacillariophycidae|g:Fragilariopsis|*	UCYN-A2	0.574273
|Eukaryota|Diaphoretickes|Sar|Rhizaria|Retaria|Radiolaria|Polycystinea|Spumellaria|clone=OLI011-75m	Proteobacteria	0.574259
|Eukaryota|Diaphoretickes|Sar|Rhizaria|Retaria|Radiolaria|Polycystinea|CN-clade|core-CNs|CO-clade|Collodaria|Sphaerozoidae|strain=BBSR7	Richelia	0.573762
|Eukaryota|Diaphoretickes|Picozoa|clone=HL5aSCM04	Crocosphaera	0.572685
|Eukaryota|Diaphoretickes|Sar|Alveolata|Myzozoa|DP-clade|Dinoflagellata|MALV-III|*	UCYN-A1	0.572438
|Eukaryota|Diaphoretickes|Sar|Rhizaria|Retaria|Radiolaria|Acantharea|clone=SGYS1480	UCYN-A1	0.572212
|Eukaryota|Diaphoretickes|Sar|Alveolata|Myzozoa|DP-clade|Dinoflagellata|Dinophyceae|Gonyaulacales|core-G|AO-clade|g:Alexandrium|Aaffine-clade|Alexandrium+affine	UCYN-A2	0.57172
|Eukaryota|Diaphoretickes|Sar|Rhizaria|Retaria|Radiolaria|Polycystinea|CN-clade|core-CNs|CO-clade|Collodaria|Collophidiidae|*	Proteobacteria	0.57104
|Eukaryota|Diaphoretickes|Sar|Rhizaria|Retaria|Radiolaria|Polycystinea|Spumellaria|S-clade-IV|Spongopyloidea|g:Spongopyle|Spongopyle+osculosa	UCYN-A1	0.570922
|Eukaryota|Diaphoretickes|Sar|Alveolata|Myzozoa|DP-clade|Dinoflagellata|MALV-I|MALV-I-clade-03|clone=SCM38C41	Proteobacteria	0.570726
|Eukaryota|Diaphoretickes|Sar|Rhizaria|Retaria|Radiolaria|Polycystinea|CN-clade|core-CNs|nassellarians-III-IV|Pterocoryothoidea|g:Pterocorys|*	Proteobacteria	0.57068
|Eukaryota|Diaphoretickes|Sar|Rhizaria|Cercozoa|Granofilosea|g:Massisteria|strain=GBB2	Proteobacteria	0.570538
|Eukaryota|Diaphoretickes|Sar|Alveolata|Myzozoa|DP-clade|Dinoflagellata|Dinophyceae|*|*|*	Crocosphaera	0.569425
|Eukaryota|Amorphea|Obazoa|Opisthokonta|Holozoa|Choanozoa|Metazoa|Animalia|parahoxozoa|Bilateria|Deuterostomia|Chordata|Urochordata|Ascidiacea|APT-clade|Thaliacea|Salpidae|g:Thalia|Thalia+longicauda	UCYN-A1	0.568899
|Eukaryota|Diaphoretickes|Sar|Alveolata|Myzozoa|DP-clade|Dinoflagellata|core-syndiniales|MALV-II|MALV-II-clade-08|clone=RA010412	UCYN-A1	0.56882
|Eukaryota|Diaphoretickes|Sar|Alveolata|Myzozoa|DP-clade|Dinoflagellata|core-syndiniales|MALV-II|MALV-II-clade-20|clone=SSRPC86	Crocosphaera	0.56882
|Eukaryota|Diaphoretickes|Sar|Alveolata|Ciliophora|Intramacronucleata|SAL|Lamellicorticata|Litostomatea|Helicoprorodontida|g:Helicoprorodon|strain=YY2013040901	Crocosphaera	0.568389
|Eukaryota|Diaphoretickes|Sar|Rhizaria|Retaria|Radiolaria|Polycystinea|CN-clade|core-CNs|CO-clade|Collodaria|Collosphaeridae|g:Siphonosphaera|strain=Pac27	Crocosphaera	0.566881
|Eukaryota|Diaphoretickes|Sar|Alveolata|Myzozoa|DP-clade|Dinoflagellata|MALV-I|MALV-I-clade-02|clone=ex-Actinomma-29	UCYN-A1	0.566694
|Eukaryota|Diaphoretickes|Sar|Alveolata|Ciliophora|Intramacronucleata|SAL|Spirotrichea|Perilemmaphora|Oligotrichia|Oligotrichida|Scapitatum-clade|strain=SBB99-1	UCYN-A1	0.566323
|Eukaryota|Diaphoretickes|Sar|Alveolata|Myzozoa|DP-clade|Dinoflagellata|Dinophyceae|Gonyaulacales|g:Gonyaulax|Spiniferites+ramosus	Crocosphaera	0.566149
|Eukaryota|Diaphoretickes|Sar|Rhizaria|Retaria|Radiolaria|RAD-B-clade|Taxopodida|clone=AMT15_15_10m_374	UCYN-A1	0.565905
|Eukaryota|Diaphoretickes|Sar|Alveolata|Ciliophora|Intramacronucleata|CON3P|Oligohymenophorea|Scuticociliatia|Philasterida|Entodiscus-clade|Uronema+marinum	Proteobacteria	0.564346
|Eukaryota|Diaphoretickes|Sar|Alveolata|Myzozoa|DP-clade|Dinoflagellata|core-syndiniales|MALV-II|Amoebophryaceae|MALV-II-clade-01|strain=ex-Kmicrum-2002	Proteobacteria	0.564143
|Eukaryota|Diaphoretickes|Sar|Alveolata|Myzozoa|DP-clade|Dinoflagellata|MALV-I|MALV-I-clade-04|clone=DSGM-27	UCYN-A2	0.563937
|Eukaryota|Diaphoretickes|Sar|Alveolata|Myzozoa|DP-clade|Dinoflagellata|Dinophyceae|Podolampadaceae|BPR-clade|g:Podolampas|*	Crocosphaera	0.563764
|Eukaryota|Diaphoretickes|Sar|Alveolata|Myzozoa|DP-clade|Dinoflagellata|MALV-I|MALV-I-clade-05|clone=UEPACCp1	UCYN-A2	0.563412
|Eukaryota|Diaphoretickes|Sar|Stramenopiles|Gyrista|Ochrophyta|CS-clade|Chrysophyceae|*|*|*	Proteobacteria	0.563396
|Eukaryota|Diaphoretickes|Sar|Rhizaria|Retaria|Radiolaria|RAD-A-clade|clone=SGYP445	UCYN-A1	0.563285
|Eukaryota|Amorphea|Obazoa|Opisthokonta|Holozoa|Choanozoa|Choanoflagellata|Acanthoecida|Stephanoecidae|Dgrandis-clade|Stephanoeca+cauliculata|strain=Carr-2010	Proteobacteria	0.562953
|Eukaryota|Diaphoretickes|Sar|Alveolata|Myzozoa|DP-clade|Dinoflagellata|core-syndiniales|MALV-II|Amoebophryaceae|*|*	Proteobacteria	0.562648
|Eukaryota|Diaphoretickes|Sar|Rhizaria|Retaria|Radiolaria|Polycystinea|CN-clade|core-CNs|CO-clade|Collodaria|Sphaerozoidae|Collozoum+inerme|strain=Pan13	Richelia	0.562379
|Eukaryota|Diaphoretickes|Sar|Alveolata|Myzozoa|DP-clade|Dinoflagellata|Dinophyceae|Gonyaulacales|g:Gonyaulax|Ataxiodinium+choane	Proteobacteria	0.562116
|Eukaryota|Diaphoretickes|Sar|Rhizaria|Retaria|Radiolaria|Polycystinea|CN-clade|core-CNs|CO-clade|Collodaria|Sphaerozoidae|*	Richelia	0.561987
|Eukaryota|Diaphoretickes|Sar|Alveolata|Ciliophora|Intramacronucleata|SAL|Spirotrichea|Perilemmaphora|Hypotrichia|*|*	UCYN-A1	0.561858
|Eukaryota|Diaphoretickes|Sar|Alveolata|Myzozoa|DP-clade|Dinoflagellata|core-syndiniales|MALV-II|Amoebophryaceae|MALV-II-clade-02|clone=UEPACFp3	UCYN-A1	0.561839
|Eukaryota|Diaphoretickes|Sar|Rhizaria|Retaria|Radiolaria|Acantharea|acantharean-clade-C|strain=Ei71	Trichodesmium	0.561789
|Eukaryota|Diaphoretickes|Sar|Alveolata|Myzozoa|DP-clade|Dinoflagellata|Dinophyceae|g:Margalefidinium|Margalefidinium+polykrikoides|strain=CCPK06	Proteobacteria	0.561484
|Eukaryota|Diaphoretickes|Sar|Stramenopiles|Bigyra|Sagenista|MAST-08|MAST-08D-lineage|clone=ANT12-26	UCYN-A1	0.56144
|Eukaryota|Diaphoretickes|Sar|Rhizaria|Retaria|Radiolaria|Polycystinea|Spumellaria|S-clade-IV|Spongopyloidea|g:Schizodiscus|*	Richelia	0.559934
|Eukaryota|Diaphoretickes|Sar|Rhizaria|Retaria|Radiolaria|RAD-B-clade|Taxopodida|strain=JB-2011	Crocosphaera	0.559299
|Eukaryota|Diaphoretickes|Sar|Alveolata|Myzozoa|DP-clade|Dinoflagellata|core-syndiniales|MALV-II|MALV-II-clade-06|clone=DH147-EKD6	UCYN-A1	0.558996
|Eukaryota|Diaphoretickes|Sar|Rhizaria|Retaria|Radiolaria|Polycystinea|CN-clade|core-CNs|CO-clade|Collodaria|Sphaerozoidae|Collozoum+pelagicum|strain=Pac20	Crocosphaera	0.558698
|Eukaryota|Diaphoretickes|Sar|Alveolata|Myzozoa|DP-clade|Dinoflagellata|core-syndiniales|MALV-II|MALV-II-clade-07|clone=DH147-EKD16	Crocosphaera	0.55758
|Eukaryota|Diaphoretickes|Sar|Alveolata|Myzozoa|DP-clade|Dinoflagellata|core-syndiniales|MALV-II|MALV-II-clade-10-11|clone=SCM16C19	Crocosphaera	0.556213
|Eukaryota|Diaphoretickes|Sar|Rhizaria|Retaria|Radiolaria|Polycystinea|CN-clade|core-CNs|CO-clade|Collodaria|Collosphaeridae|g:Siphonosphaera|Siphonosphaera+abyssi|strain=Pac7	UCYN-A2	0.55563
|Eukaryota|Amorphea|Obazoa|Opisthokonta|Holozoa|Choanozoa|Choanoflagellata|Acanthoecida|Stephanoecidae|Aunguiculata-clade|g:Acanthocorbis|Acanthocorbis+unguiculata|strain=Carr-2010	UCYN-A1	0.555497
|Eukaryota|Diaphoretickes|Sar|Rhizaria|Retaria|Radiolaria|Polycystinea|Spumellaria|S-clade-II|Astrosphaeridae|strain=Yuasa-2009-Amyriacantha	UCYN-A1	0.55549
|Eukaryota|Diaphoretickes|Sar|Alveolata|Myzozoa|DP-clade|Dinoflagellata|Dinophyceae|Gonyaulacales|g:Gonyaulax|Gonyaulax+polygramma	UCYN-A1	0.554948
|Eukaryota|Diaphoretickes|Sar|Alveolata|Ciliophora|Intramacronucleata|SAL|Lamellicorticata|Litostomatea|Helicoprorodontida|g:Helicoprorodon|strain=YY2013040901	Trichodesmium	0.554696
|Eukaryota|Diaphoretickes|Sar|Alveolata|Myzozoa|DP-clade|Dinoflagellata|core-syndiniales|MALV-II|Amoebophryaceae|MALV-II-clade-25|clone=CNCIII05_254	UCYN-A2	0.554685
|Eukaryota|Diaphoretickes|Sar|Stramenopiles|Bigyra|Sagenista|Labyrinthulomycetes|Thraustochytrida|AHM-clade|strain=AR2-14	UCYN-A1	0.55458
|Eukaryota|Ancyromonadida|Ancyromonadidae|g:Ancyromonas|*	Proteobacteria	0.553081
|Eukaryota|Diaphoretickes|Sar|Alveolata|Myzozoa|DP-clade|Dinoflagellata|core-syndiniales|MALV-II|MALV-II-clade-15|clone=DH148-EKD14	Proteobacteria	0.551854
|Eukaryota|Diaphoretickes|Sar|Alveolata|Myzozoa|DP-clade|Dinoflagellata|Ellobiopsidae|g:Ellobiopsis|clone=CC02A175	Trichodesmium	0.551257
|Eukaryota|Diaphoretickes|Sar|Alveolata|Myzozoa|DP-clade|Dinoflagellata|core-syndiniales|MALV-II|MALV-II-clade-20|clone=SSRPC86	Trichodesmium	0.550956
|Eukaryota|Diaphoretickes|Sar|Alveolata|Ciliophora|Intramacronucleata|CON3P|Phyllopharyngea|Subkinetalia|Cyrtophoria|Pithitidae|clone=SGYO531	UCYN-A2	0.550438
|Eukaryota|Diaphoretickes|Sar|Alveolata|Myzozoa|DP-clade|Dinoflagellata|Dinophyceae|Gonyaulacales|g:Gonyaulax|Spiniferites+ramosus	Richelia	0.549963
|Eukaryota|Amorphea|Obazoa|Opisthokonta|Nucletmycea|Fungi|core-fungi|Dikarya|Ascomycota|saccharomyceta|Pezizomycotina|leotiomyceta|sordariomyceta|Sordariomycetes|*|*	UCYN-A1	0.549545
|Eukaryota|Diaphoretickes|Sar|Alveolata|Myzozoa|DP-clade|Dinoflagellata|Dinophyceae|Gonyaulacales|core-G|FP-clade|g:Pyrocystis|Pyrocystis+noctiluca	Trichodesmium	0.548718
|Eukaryota|Amorphea|Obazoa|Opisthokonta|Holozoa|Choanozoa|Metazoa|Animalia|parahoxozoa|Bilateria|Protostomia|Ecdysozoa|Panarthropoda|Arthropoda|Mandibulata|Pancrustacea|Copepoda|Podoplea|Harpacticoida|Superornatiremidae|isolate=DZMB688-18S63	UCYN-A1	0.548384
|Eukaryota|Diaphoretickes|Sar|Alveolata|Myzozoa|DP-clade|Dinoflagellata|MALV-I|MALV-I-clade-05|clone=OLI11001	Richelia	0.548127
|Eukaryota|Diaphoretickes|Sar|Alveolata|Myzozoa|DP-clade|Dinoflagellata|core-syndiniales|MALV-II|MALV-II-clade-22|strain=ex-Cpolykrikoides-Yeosu	Proteobacteria	0.547906
|Eukaryota|Diaphoretickes|Sar|Rhizaria|Retaria|Radiolaria|Acantharea|acantharean-clade-F|*|*	UCYN-A1	0.547453
|Eukaryota|Amorphea|Obazoa|Opisthokonta|Holozoa|Choanozoa|Metazoa|Animalia|parahoxozoa|Bilateria|Protostomia|Lophotrochozoa|Annelida|Pleistoannelida|Errantia|Aciculata|Phyllodocida|*|*|*	Trichodesmium	0.546586
|Eukaryota|Diaphoretickes|Sar|Rhizaria|Retaria|Radiolaria|Polycystinea|CN-clade|core-CNs|CO-clade|Collodaria|Sphaerozoidae|Collozoum+amoeboides|strain=CL09	Proteobacteria	0.546569
|Eukaryota|Diaphoretickes|Sar|Stramenopiles|Gyrista|Ochrophyta|BD-clade|Diatomeae|Bacillariophytina|Mediophyceae|Chaetocerotophycidae|g:Chaetoceros|Ctype3|Chaetoceros+decipiens	UCYN-A2	0.54635
|Eukaryota|Amorphea|Obazoa|Opisthokonta|Holozoa|Choanozoa|Metazoa|Animalia|parahoxozoa|Bilateria|Deuterostomia|Chordata|Vertebrata|Gnathostomata|Teleostomi|Actinopterygii|Actinopteri|Neopterygii|Teleostei|Clupeocephala|Euteleosteomorpha|Gobiiformes|*|*|*	Proteobacteria	0.545333
|Eukaryota|Diaphoretickes|Sar|Alveolata|Myzozoa|DP-clade|Dinoflagellata|Dinophyceae|*|*|*	Trichodesmium	0.545126
|Eukaryota|Diaphoretickes|Sar|Rhizaria|Retaria|Radiolaria|Polycystinea|Spumellaria|S-clade-I|Spongodiscoidea|g:Euchitonia|Euchitonia+elegans	Proteobacteria	0.54485
|Eukaryota|Diaphoretickes|Sar|Stramenopiles|Gyrista|Ochrophyta|BD-clade|Diatomeae|Rhizosoleniophytina|g:Guinardia|Guinardia+delicatula	UCYN-A1	0.544761
|Eukaryota|Diaphoretickes|Sar|Rhizaria|Cercozoa|crown-cercozoa|Imbricatea|Novel-Clade-2|NC2a-lineage|g:Quadricilia|Quadricilia+rotundata|strain=YPF808	UCYN-A1	0.544399
|Eukaryota|Diaphoretickes|Sar|Alveolata|Myzozoa|DP-clade|Dinoflagellata|Dinophyceae|Gonyaulacales|core-G|AO-clade|g:Alexandrium|Aleei-clade|Alexandrium+leei	Crocosphaera	0.544351
|Eukaryota|Diaphoretickes|Sar|Rhizaria|Retaria|Radiolaria|Polycystinea|CN-clade|core-CNs|CO-clade|Collodaria|Sphaerozoidae|Collozoum+pelagicum|strain=Pan17	UCYN-A1	0.543973
|Eukaryota|Diaphoretickes|Sar|Alveolata|Myzozoa|DP-clade|Dinoflagellata|MALV-I|MALV-I-clade-03|clone=18BR5	UCYN-A1	0.543973
|Eukaryota|Diaphoretickes|Sar|Alveolata|Ciliophora|Intramacronucleata|SAL|Spirotrichea|Perilemmaphora|Oligotrichia|Oligotrichida|*	UCYN-A1	0.543926
|Eukaryota|Diaphoretickes|Sar|Alveolata|Myzozoa|DP-clade|Dinoflagellata|MALV-I|MALV-I-clade-04|clone=SSRPB84	Trichodesmium	0.542696
|Eukaryota|Diaphoretickes|Sar|Stramenopiles|Gyrista|Ochrophyta|Pinguiophyceae|g:Pinguiochrysis|Pinguiochrysis+pyriformis	Crocosphaera	0.542531
|Eukaryota|Diaphoretickes|Sar|Alveolata|Myzozoa|DP-clade|Dinoflagellata|Dinophyceae|Gonyaulacales|core-G|AO-clade|g:Alexandrium|Aleei-clade|Alexandrium+leei	Richelia	0.542372
|Eukaryota|Diaphoretickes|Sar|Stramenopiles|Gyrista|Ochrophyta|BD-clade|Diatomeae|Bacillariophytina|Mediophyceae|Chaetocerotophycidae|g:Chaetoceros|Ctype2|Chaetoceros+contortus	UCYN-A2	0.542112
|Eukaryota|Diaphoretickes|Sar|Alveolata|Ciliophora|Intramacronucleata|CON3P|Oligohymenophorea|Astomatia|strain=MCSK-2011	UCYN-A1	0.541964
|Eukaryota|Diaphoretickes|Sar|Alveolata|Myzozoa|DP-clade|Dinoflagellata|Dinophyceae|core-Gymnodiniales|Gymnodinium+dorsalisulcum	UCYN-A1	0.541062
|Eukaryota|Diaphoretickes|Sar|Alveolata|Myzozoa|DP-clade|Dinoflagellata|MALV-I|MALV-I-clade-04|clone=SSRPB84	Proteobacteria	0.541021
|Eukaryota|Diaphoretickes|Sar|Stramenopiles|Gyrista|MAST-01|MAST-01C-lineage|clone=DH18_4A30	UCYN-A1	0.540917
|Eukaryota|Diaphoretickes|Sar|Stramenopiles|Gyrista|Ochrophyta|BD-clade|Diatomeae|Bacillariophytina|Bacillariophyceae|Bacillariophycidae|g:Bacillaria|Bacillaria+paxillifer	UCYN-A2	0.540628
|Eukaryota|Diaphoretickes|Sar|Stramenopiles|Gyrista|Ochrophyta|BD-clade|Diatomeae|Bacillariophytina|Bacillariophyceae|Bacillariophycidae|*|*	Trichodesmium	0.540365	x
|Eukaryota|Diaphoretickes|Sar|Alveolata|Myzozoa|DP-clade|Dinoflagellata|Dinophyceae|core-Gymnodiniales|warnowiids|g:Warnowia|strain=BSL-2009a-BC	Proteobacteria	0.540336
|Eukaryota|Diaphoretickes|Sar|Rhizaria|Cercozoa|crown-cercozoa|Thecofilosea|Phaeodarea|Phaeo-clade-A|*	UCYN-A1	0.539865
|Eukaryota|Diaphoretickes|Sar|Rhizaria|Retaria|Radiolaria|Polycystinea|Spumellaria|clone=OLI011-75m	Crocosphaera	0.53985
|Eukaryota|Diaphoretickes|Sar|Alveolata|Myzozoa|DP-clade|Dinoflagellata|Dinophyceae|Amphidomataceae|g:Azadinium|Azadinium+perforatum	UCYN-A1	0.539482
|Eukaryota|Diaphoretickes|Sar|Alveolata|Myzozoa|DP-clade|Dinoflagellata|Dinophyceae|Gonyaulacales|core-G|AO-clade|g:Alexandrium|Aaffine-clade|*	Richelia	0.539046
|Eukaryota|Diaphoretickes|Sar|Stramenopiles|Bigyra|Sagenista|MAST-09|MAST-09C-lineage|clone=DSGM-41	Proteobacteria	0.538858
|Eukaryota|Amorphea|Obazoa|Opisthokonta|Holozoa|Choanozoa|Choanoflagellata|Acanthoecida|Stephanoecidae|Dgrandis-clade|g:Diaphanoeca|*|*	UCYN-A1	0.538725
|Eukaryota|Diaphoretickes|Sar|Alveolata|Myzozoa|DP-clade|Dinoflagellata|core-syndiniales|MALV-II|Amoebophryaceae|MALV-II-clade-05|clone=Q2A03	Richelia	0.53762
|Eukaryota|Amorphea|Amoebozoa|Evosea|Cutosea|g:Armaparvus|Armaparvus+languidus|strain=ATCC-PRA-29	Proteobacteria	0.537528
|Eukaryota|Diaphoretickes|Sar|Alveolata|Ciliophora|Intramacronucleata|CON3P|Oligohymenophorea|Apostomatia|Pseudocolliniidae|g:Pseudocollinia|Pseudocollinia+similis	Crocosphaera	0.537511
|Eukaryota|Diaphoretickes|Sar|Alveolata|Myzozoa|DP-clade|Dinoflagellata|core-syndiniales|MALV-II|MALV-II-clade-08|clone=RA010412	Crocosphaera	0.536962
|Eukaryota|Diaphoretickes|Sar|Alveolata|Myzozoa|DP-clade|Dinoflagellata|MALV-I|MALV-I-clade-05|clone=SCM27C22	Richelia	0.536586
|Eukaryota|Diaphoretickes|Sar|Rhizaria|Retaria|Radiolaria|Polycystinea|Spumellaria|S-clade-I|*|*	Richelia	0.536586
|Eukaryota|Diaphoretickes|Sar|Rhizaria|Retaria|Radiolaria|Polycystinea|Spumellaria|S-clade-I|g:Hexacontium|strain=12	Richelia	0.536586
|Eukaryota|Diaphoretickes|Sar|Rhizaria|Retaria|Radiolaria|Polycystinea|Spumellaria|S-clade-II|Astrosphaeridae|g:Heliosphaera|strain=Takahashi-2006	Richelia	0.536586
|Eukaryota|Diaphoretickes|Sar|Alveolata|Myzozoa|DP-clade|Dinoflagellata|Dinophyceae|*|*	Crocosphaera	0.536406
|Eukaryota|Diaphoretickes|Sar|Rhizaria|Retaria|Radiolaria|Polycystinea|CN-clade|core-CNs|nassellarians-III-IV|Plagiacanthoidea|g:Lithomelissa|Lithomelissa+setosa	UCYN-A1	0.536373
|Eukaryota|Diaphoretickes|Sar|Alveolata|Myzozoa|DP-clade|Dinoflagellata|MALV-I|MALV-I-clade-04|clone=DSGM-27	Trichodesmium	0.536367
|Eukaryota|Diaphoretickes|Sar|Alveolata|Myzozoa|DP-clade|Dinoflagellata|MALV-I|MALV-I-clade-05|clone=DH145-EKD10	Trichodesmium	0.535681
|Eukaryota|Diaphoretickes|Sar|Alveolata|Ciliophora|Intramacronucleata|SAL|Spirotrichea|Perilemmaphora|Oligotrichia|Oligotrichida|Tontoniidae|LS-clade|strain=SW2013110802	UCYN-A1	0.53537
|Eukaryota|Diaphoretickes|Sar|Alveolata|Myzozoa|DP-clade|Dinoflagellata|Dinophyceae|Suessiales|Suessiaceae|g:Biecheleria|Biecheleria+brevisulcata	Crocosphaera	0.534736
|Eukaryota|Amorphea|Obazoa|Opisthokonta|Holozoa|Choanozoa|Choanoflagellata|Craspedida|Monosiga-lineage|g:Monosiga|Monosiga+brevicollis|*	Proteobacteria	0.534492
|Eukaryota|Diaphoretickes|Sar|Alveolata|Ciliophora|Intramacronucleata|CON3P|Colpodea|Colpodida|core-C|Csteinii-clade|Colpoda+steinii	Crocosphaera	0.534262
|Eukaryota|Diaphoretickes|Sar|Alveolata|Myzozoa|DP-clade|Dinoflagellata|Dinophyceae|g:Margalefidinium|Margalefidinium+polykrikoides|*	Richelia	0.533965
|Eukaryota|Diaphoretickes|Sar|Rhizaria|Retaria|Radiolaria|Polycystinea|CN-clade|core-CNs|CO-clade|Collodaria|Collophidiidae|Collophidium+ovatum|strain=Sat4	UCYN-A1	0.533898
|Eukaryota|Diaphoretickes|Sar|Alveolata|Myzozoa|DP-clade|Dinoflagellata|core-syndiniales|MALV-II|MALV-II-clade-16|clone=OLI11009	Crocosphaera	0.533536
|Eukaryota|Diaphoretickes|Telonemia|g:Telonema|Tsubtile-clade|Telonema+subtile|strain=RCC358	Crocosphaera	0.533336
|Eukaryota|Diaphoretickes|Sar|Alveolata|Myzozoa|DP-clade|Dinoflagellata|MALV-I|MALV-I-clade-03|g:Ichthyodinium|Ichthyodinium+chabelardi	UCYN-A1	0.533237
|Eukaryota|Diaphoretickes|Sar|Rhizaria|Retaria|Radiolaria|Polycystinea|Spumellaria|S-clade-I|Spongodiscoidea|g:Euchitonia|Euchitonia+elegans	UCYN-A1	0.53309
|Eukaryota|Diaphoretickes|Sar|Rhizaria|Retaria|Radiolaria|Polycystinea|CN-clade|core-CNs|CO-clade|Collodaria|Sphaerozoidae|strain=BBSR7	UCYN-A1	0.532396
|Eukaryota|Diaphoretickes|Sar|Alveolata|Myzozoa|DP-clade|Dinoflagellata|Dinophyceae|g:Blastodinium|Bspinulosum-clade|strain=Bspinulosum-AS16	Richelia	0.532369
|Eukaryota|Diaphoretickes|Sar|Alveolata|Myzozoa|DP-clade|Dinoflagellata|core-syndiniales|MALV-II|MALV-II-clade-10-11|clone=UEPACAFp5	Richelia	0.531713
|Eukaryota|Diaphoretickes|Sar|Alveolata|Myzozoa|DP-clade|Dinoflagellata|core-syndiniales|MALV-II|MALV-II-clade-15|clone=DSGM-17	UCYN-A1	0.531684
|Eukaryota|Diaphoretickes|Sar|Rhizaria|Retaria|Radiolaria|Acantharea|acantharean-clade-C|Amphiacon+denticulatus|strain=Oka-2004	UCYN-A1	0.531479
|Eukaryota|Diaphoretickes|Sar|Rhizaria|Retaria|Radiolaria|Polycystinea|CN-clade|core-CNs|nassellarians-II|Acanthodesmoidea|g:Lophospyris|strain=Vil179	Proteobacteria	0.531272
|Eukaryota|Diaphoretickes|Sar|Alveolata|Myzozoa|DP-clade|Dinoflagellata|core-syndiniales|MALV-II|MALV-II-clade-23|clone=NAMAKO-23	Crocosphaera	0.530662
|Eukaryota|Diaphoretickes|Sar|Alveolata|Myzozoa|DP-clade|Dinoflagellata|Ellobiopsidae|g:Ellobiopsis|clone=CC02A175	Crocosphaera	0.530537
|Eukaryota|Amorphea|Obazoa|Opisthokonta|Holozoa|Choanozoa|Metazoa|Animalia|parahoxozoa|Cnidaria|Medusozoa|Hydrozoa|Trachylina|NT-clade|core-Trachymedusae|rhopalonematids|g:Sminthea|Sminthea+arctica	Trichodesmium	0.529932
|Eukaryota|Amorphea|Obazoa|Opisthokonta|Holozoa|Choanozoa|Metazoa|Animalia|parahoxozoa|Bilateria|Protostomia|Lophotrochozoa|Annelida|Pleistoannelida|Errantia|Aciculata|Phyllodocida|Tomopteridae|g:Tomopteris|isolate=THS-2006	UCYN-A1	0.529899
|Eukaryota|Amorphea|Obazoa|Opisthokonta|Holozoa|Choanozoa|Metazoa|Animalia|parahoxozoa|Bilateria|Protostomia|Ecdysozoa|Nematozoa|Nematoda|Enoplia|Enoplida|oxystominines|g:Halalaimus|*	Trichodesmium	0.529887
|Eukaryota|Diaphoretickes|Sar|Alveolata|Ciliophora|Intramacronucleata|SAL|Spirotrichea|Perilemmaphora|Oligotrichia|Oligotrichida|Strombidium+caudispina	UCYN-A2	0.52966
|Eukaryota|Diaphoretickes|Sar|Alveolata|Myzozoa|DP-clade|Dinoflagellata|Dinophyceae|Suessiales|Suessiaceae|g:Piscinoodinium|strain=RWL-2007-84-D-081001	Proteobacteria	0.529516
|Eukaryota|Diaphoretickes|Sar|Alveolata|Myzozoa|DP-clade|Dinoflagellata|core-syndiniales|MALV-II|MALV-II-clade-10-11|*	Trichodesmium	0.529091
|Eukaryota|Diaphoretickes|Sar|Stramenopiles|Gyrista|Ochrophyta|Dictyochophyceae|PCR-clade|Pedinellales|g:Helicopedinella|strain=RCC-2289	UCYN-A1	0.528771
|Eukaryota|Diaphoretickes|Sar|Rhizaria|Retaria|Radiolaria|Polycystinea|Spumellaria|S-clade-II|Astrosphaeridae|g:Astrosphaera|Astrosphaera+hexagonalis	Proteobacteria	0.528683
|Eukaryota|Diaphoretickes|Sar|Alveolata|Myzozoa|DP-clade|Dinoflagellata|MALV-I|MALV-I-clade-08|clone=ex-Clausocalanus-RPP2	Richelia	0.528429
|Eukaryota|Diaphoretickes|Haptista|Haptophyta|Prymnesiophyceae|Phaeocystales|*	UCYN-A1	0.528122
|Eukaryota|Diaphoretickes|Sar|Alveolata|Myzozoa|DP-clade|Dinoflagellata|Dinophyceae|core-Gymnodiniales|g:Lepidodinium|Lepidodinium+viride	Proteobacteria	0.527644
|Eukaryota|Diaphoretickes|Sar|Rhizaria|Retaria|Radiolaria|Polycystinea|CN-clade|core-CNs|CO-clade|Collodaria|Collosphaeridae|g:Siphonosphaera|Siphonosphaera+abyssi|strain=Pac7	Crocosphaera	0.527604
|Eukaryota|Diaphoretickes|Sar|Stramenopiles|Gyrista|Ochrophyta|BD-clade|Diatomeae|Coscinodiscophytina|g:Stellarima|Stellarima+microtrias	Proteobacteria	0.527445
|Eukaryota|Diaphoretickes|Sar|Alveolata|Myzozoa|DP-clade|Dinoflagellata|MALV-I|MALV-I-clade-05|clone=OLI11001	UCYN-A1	0.527148
|Eukaryota|Diaphoretickes|Sar|Alveolata|Myzozoa|DP-clade|Dinoflagellata|Dinophyceae|core-Gymnodiniales|g:Barrufeta|Barrufeta+bravensis	UCYN-A2	0.526499
|Eukaryota|Diaphoretickes|Sar|Rhizaria|Retaria|Radiolaria|Acantharea|acantharean-clade-E|*|*	Trichodesmium	0.52644
|Eukaryota|Diaphoretickes|Sar|Alveolata|Ciliophora|Intramacronucleata|CON3P|Phyllopharyngea|Subkinetalia|Cyrtophoria|Dysteriida|core-dysteriids|g:Spirodysteria|Dysteria+nabia	Trichodesmium	0.525984
|Eukaryota|Diaphoretickes|Haptista|Haptophyta|Prymnesiophyceae|Calcihaptophycidae|Zygodiscales|Helicosphaeraceae|g:Helicosphaera|Helicosphaera+carteri	UCYN-A2	0.525606
|Eukaryota|Diaphoretickes|Sar|Alveolata|Ciliophora|Intramacronucleata|SAL|Spirotrichea|Perilemmaphora|Oligotrichia|Choreotrichida|Tintinnina|core-T|T-clade-III-4|strain=Acanthostomella-LFS-2017	UCYN-A2	0.525606
|Eukaryota|Diaphoretickes|Sar|Alveolata|Ciliophora|Intramacronucleata|SAL|Spirotrichea|Perilemmaphora|Oligotrichia|Oligotrichida|S-clade-I|Novistrombidium+orientale	UCYN-A2	0.525606
|Eukaryota|Diaphoretickes|Sar|Alveolata|Myzozoa|DP-clade|Dinoflagellata|core-syndiniales|MALV-II|MALV-II-clade-10-11|clone=UEPACAFp5	UCYN-A2	0.525606
|Eukaryota|Diaphoretickes|Sar|Rhizaria|Retaria|Radiolaria|Polycystinea|Spumellaria|S-clade-II|Astrosphaeridae|*|*	UCYN-A1	0.525543
|Eukaryota|Amorphea|Obazoa|Opisthokonta|Holozoa|Choanozoa|Metazoa|Animalia|parahoxozoa|Bilateria|Protostomia|Lophotrochozoa|Annelida|Pleistoannelida|Errantia|Aciculata|Phyllodocida|Typhloscolecidae|g:Travisiopsis|*	Trichodesmium	0.524812
|Eukaryota|Diaphoretickes|Sar|Stramenopiles|Gyrista|Ochrophyta|Pinguiophyceae|g:Pinguiochrysis|Pinguiochrysis+pyriformis	Trichodesmium	0.523642
|Eukaryota|Diaphoretickes|Sar|Stramenopiles|Bigyra|Sagenista|MAST-20|clone=E94	Trichodesmium	0.52359
|Eukaryota|Diaphoretickes|Sar|Alveolata|Myzozoa|DP-clade|Dinoflagellata|Dinophyceae|Gonyaulacales|core-G|FP-clade|g:Fragilidium|strain=G02	UCYN-A2	0.523334
|Eukaryota|Diaphoretickes|Sar|Alveolata|Myzozoa|DP-clade|Dinoflagellata|Dinophyceae|Gonyaulacales|g:Gonyaulax|*	UCYN-A1	0.523249
|Eukaryota|Amorphea|Obazoa|Opisthokonta|Holozoa|Choanozoa|Metazoa|Animalia|parahoxozoa|Bilateria|Protostomia|Ecdysozoa|Panarthropoda|Arthropoda|Mandibulata|Pancrustacea|Copepoda|Calanoida|megacalanoids|Calocalanidae|g:Calocalanus|*	Trichodesmium	0.523243
|Eukaryota|Diaphoretickes|Sar|Rhizaria|Retaria|Radiolaria|Acantharea|acantharean-clade-C|Amphiacon+denticulatus|strain=Oka-2004	Proteobacteria	0.52282
|Eukaryota|Diaphoretickes|Sar|Alveolata|Myzozoa|DP-clade|Dinoflagellata|Dinophyceae|*|*|*	UCYN-A2	0.522729
|Eukaryota|Diaphoretickes|Sar|Stramenopiles|Gyrista|Ochrophyta|BD-clade|Bolidophyceae|g:Triparma|*|*	UCYN-A2	0.522729
|Eukaryota|Diaphoretickes|Sar|Alveolata|Myzozoa|DP-clade|Dinoflagellata|MALV-I|MALV-I-clade-04|clone=SSRPB84	UCYN-A1	0.522349
|Eukaryota|Diaphoretickes|Sar|Stramenopiles|Gyrista|MAST-01|MAST-01D-lineage|*	Proteobacteria	0.522003
|Eukaryota|Diaphoretickes|Sar|Alveolata|Myzozoa|DP-clade|Dinoflagellata|MALV-I|MALV-I-clade-05|clone=UEPACCp1	Crocosphaera	0.52129
|Eukaryota|Diaphoretickes|Cryptista|Kathablepharidacea|core-kathablepharids|g:Katablepharis|Katablepharis+japonica|strain=NIES-1334	UCYN-A1	0.521243
|Eukaryota|Diaphoretickes|Sar|Alveolata|Myzozoa|DP-clade|Dinoflagellata|core-syndiniales|MALV-II|Amoebophryaceae|g:Amoebophrya|Amoebophrya+ceratii|*	UCYN-A1	0.521243
|Eukaryota|Diaphoretickes|Sar|Alveolata|Myzozoa|DP-clade|Dinoflagellata|core-syndiniales|MALV-II|MALV-II-clade-17|clone=PROSOPE	UCYN-A1	0.521243
|Eukaryota|Diaphoretickes|Sar|Alveolata|Myzozoa|DP-clade|Dinoflagellata|MALV-I|MALV-I-clade-02|clone=DH148-EKD22	UCYN-A1	0.521243
|Eukaryota|Diaphoretickes|Sar|Alveolata|Myzozoa|DP-clade|Dinoflagellata|MALV-III|clone=SGYH695	UCYN-A1	0.521243
|Eukaryota|Diaphoretickes|Sar|Alveolata|Myzozoa|DP-clade|Dinoflagellata|MALV-III|clone=SGYH921	UCYN-A1	0.521243
|Eukaryota|Diaphoretickes|Sar|Rhizaria|Cercozoa|crown-cercozoa|Imbricatea|Novel-Clade-2|NC2b-lineage|clone=NAMAKO-12	UCYN-A1	0.521243
|Eukaryota|Diaphoretickes|Sar|Rhizaria|Cercozoa|crown-cercozoa|Thecofilosea|Cryomonadida|*|*	UCYN-A1	0.521243
|Eukaryota|Diaphoretickes|Sar|Stramenopiles|Bigyra|Sagenista|Labyrinthulomycetes|Lab12|clone=CC02A175	UCYN-A1	0.521243
|Eukaryota|Diaphoretickes|Sar|Alveolata|Myzozoa|DP-clade|Dinoflagellata|core-syndiniales|MALV-II|MALV-II-clade-10-11|clone=UEPACAFp5	UCYN-A1	0.521243
|Eukaryota|Diaphoretickes|Sar|Rhizaria|Retaria|Radiolaria|Polycystinea|CN-clade|core-CNs|CO-clade|Collodaria|Collosphaeridae|g:Disolenia|Disolenia+tenuissima|*	Richelia	0.520732
|Eukaryota|Diaphoretickes|Sar|Alveolata|Ciliophora|Intramacronucleata|SAL|Spirotrichea|Perilemmaphora|Oligotrichia|Choreotrichida|Tintinnina|Tintinnidae|g:Salpingella|Salpingella+acuminata	UCYN-A1	0.520362
|Eukaryota|Diaphoretickes|Sar|Rhizaria|Cercozoa|crown-cercozoa|Thecofilosea|Cryomonadida|CYSGM-10-clade|clone=MALINA_St390_3m_Pico_ES020_P1H8	Crocosphaera	0.519609
|Eukaryota|Diaphoretickes|Sar|Alveolata|Myzozoa|DP-clade|Dinoflagellata|Dinophyceae|Gonyaulacales|g:Gonyaulax|Spiniferites+ramosus	Proteobacteria	0.519605
|Eukaryota|Diaphoretickes|Sar|Rhizaria|Retaria|Radiolaria|Polycystinea|Spumellaria|S-clade-I|Coccodiscidae|g:Didymocyrtis|Didymocyrtis+tetrathalamus	Trichodesmium	0.519518
|Eukaryota|Diaphoretickes|Sar|Alveolata|Myzozoa|DP-clade|Dinoflagellata|Dinophyceae|core-Gymnodiniales|g:Gyrodiniellum|strain=UDMS0803	UCYN-A2	0.51919
|Eukaryota|Diaphoretickes|Sar|Stramenopiles|Gyrista|Ochrophyta|CS-clade|Chrysophyceae|Paraphysomonadida|g:Paraphysomonas|hebeto-clade|Paraphysomonas+parahebes|strain=Hflag	Trichodesmium	0.519174
|Eukaryota|Diaphoretickes|Sar|Alveolata|Ciliophora|Intramacronucleata|SAL|Spirotrichea|Perilemmaphora|Oligotrichia|Choreotrichida|Tintinnina|Eutintinnidae|g:Eutintinnus|Eutintinnus+fraknoi|strain=VSMEuthost03x3	Trichodesmium	0.519138
|Eukaryota|Diaphoretickes|Sar|Alveolata|Myzozoa|DP-clade|Dinoflagellata|core-syndiniales|MALV-II|MALV-II-clade-10-11|clone=OLI11023	Crocosphaera	0.518884
|Eukaryota|Diaphoretickes|Sar|Alveolata|Myzozoa|DP-clade|Dinoflagellata|Dinophyceae|Suessiales|Suessiaceae|symbiodiniids|g:Symbiodinium|*	Richelia	0.518652
|Eukaryota|Diaphoretickes|Sar|Rhizaria|Retaria|Radiolaria|Acantharea|clade-Acanth-I|clone=SGYY982	Richelia	0.518646
|Eukaryota|Amorphea|Obazoa|Opisthokonta|Holozoa|Choanozoa|Metazoa|Animalia|parahoxozoa|Bilateria|Protostomia|Ecdysozoa|Panarthropoda|Arthropoda|Mandibulata|Pancrustacea|Copepoda|Podoplea|Cyclopoida|Ergasilida|poecilostomes|Lichomolgoidea|core-L|CS-clade|Corycaeidae|*	Crocosphaera	0.518589
|Eukaryota|Diaphoretickes|Sar|Rhizaria|Cercozoa|Chlorarachnea|core-chlorarachneans|Minorisa-lineage|g:Minorisa|strain=SRT705	UCYN-A2	0.518521
|Eukaryota|Diaphoretickes|Sar|Alveolata|Myzozoa|DP-clade|Dinoflagellata|core-syndiniales|MALV-II|MALV-II-clade-16|clone=OLI11009	Proteobacteria	0.518379
|Eukaryota|Diaphoretickes|Sar|Alveolata|Myzozoa|DP-clade|Dinoflagellata|Dinophyceae|Gonyaulacales|g:Gonyaulax|Spiniferites+ramosus	Trichodesmium	0.518108
|Eukaryota|Diaphoretickes|Sar|Alveolata|Myzozoa|DP-clade|Dinoflagellata|Dinophyceae|g:Ptychodiscus|Ptychodiscus+noctiluca	UCYN-A1	0.518098
|Eukaryota|Diaphoretickes|Sar|Rhizaria|Retaria|Radiolaria|Polycystinea|CN-clade|core-CNs|CO-clade|Collodaria|Collophidiidae|Collophidium+ellipsoides|strain=VF167	Crocosphaera	0.517881
|Eukaryota|Diaphoretickes|Sar|Alveolata|Myzozoa|DP-clade|Dinoflagellata|MALV-I|MALV-I-clade-03|clone=DH147-EKD18	Proteobacteria	0.517766
|Eukaryota|Diaphoretickes|Sar|Alveolata|Ciliophora|Intramacronucleata|CON3P|Oligohymenophorea|Scuticociliatia|Philasterida|Entodiscus-clade|Uronema+marinum	Crocosphaera	0.516864
|Eukaryota|Diaphoretickes|Sar|Stramenopiles|Gyrista|Ochrophyta|Dictyochophyceae|PCR-clade|*|*	Crocosphaera	0.516767
|Eukaryota|Diaphoretickes|Sar|Rhizaria|Cercozoa|crown-cercozoa|Thecofilosea|Ebriacea|core-ebriids|g:Ebria|clone=DSGM-54	Proteobacteria	0.516525
|Eukaryota|Diaphoretickes|Sar|Stramenopiles|Bigyra|Sagenista|Labyrinthulomycetes|Lab02|clone=PBW102907_31	Proteobacteria	0.515486
|Eukaryota|Diaphoretickes|Sar|Alveolata|Myzozoa|DP-clade|Dinoflagellata|Dinophyceae|g:Blastodinium|Bspinulosum-clade|Blastodinium+crassum	Trichodesmium	0.515432
|Eukaryota|Diaphoretickes|Sar|Rhizaria|Retaria|Radiolaria|Polycystinea|Spumellaria|S-clade-I|Spongodiscoidea|g:Spongodiscus|Spongodiscus+aculeatus	UCYN-A1	0.515305
|Eukaryota|Diaphoretickes|Sar|Alveolata|Myzozoa|DP-clade|Dinoflagellata|MALV-I|MALV-I-clade-03|clone=DH147-EKD18	UCYN-A1	0.515008
|Eukaryota|Diaphoretickes|Sar|Alveolata|Myzozoa|DP-clade|Dinoflagellata|Dinophyceae|Gonyaulacales|core-G|AO-clade|g:Alexandrium|Aaffine-clade|Alexandrium+affine	Richelia	0.514917
|Eukaryota|Diaphoretickes|Sar|Rhizaria|Retaria|Radiolaria|Polycystinea|Spumellaria|S-clade-I|Coccodiscidae|g:Cypassis|Cypassis+irregularis	UCYN-A1	0.514156
|Eukaryota|Diaphoretickes|Sar|Stramenopiles|Bigyra|Opalozoa|Nanomonadea|MAST-03E-lineage|*	Trichodesmium	0.514118
|Eukaryota|Diaphoretickes|Sar|Alveolata|Ciliophora|Intramacronucleata|SAL|Spirotrichea|Perilemmaphora|Oligotrichia|Oligotrichida|S-clade-I|g:Antestrombidium|Antestrombidium+agathae	UCYN-A1	0.513968
|Eukaryota|Diaphoretickes|Sar|Rhizaria|Retaria|Radiolaria|RAD-A-clade|clone=OLI011-75m	UCYN-A1	0.513902
|Eukaryota|Diaphoretickes|Sar|Alveolata|Myzozoa|DP-clade|Dinoflagellata|Dinophyceae|g:Blastodinium|Bspinulosum-clade|Blastodinium+crassum	Proteobacteria	0.513537
|Eukaryota|Diaphoretickes|Archaeplastida|Chloroplastida|Chlorophyta|prasinophyte-clade-IX|clone=CC02SE05	Crocosphaera	0.513285
|Eukaryota|Diaphoretickes|Sar|Rhizaria|Retaria|Radiolaria|Polycystinea|Spumellaria|S-clade-II|Astrosphaeridae|g:Heliosphaera|*	UCYN-A1	0.512908
|Eukaryota|Diaphoretickes|Sar|Rhizaria|Retaria|Radiolaria|Polycystinea|CN-clade|core-CNs|CO-clade|Collodaria|Sphaerozoidae|Collozoum+pelagicum|strain=Pan17	UCYN-A2	0.511927
|Eukaryota|Amorphea|Obazoa|Opisthokonta|Holozoa|Choanozoa|Metazoa|Animalia|parahoxozoa|Bilateria|Deuterostomia|Chordata|Urochordata|Appendicularia|g:Bathochordaeus|Bathochordaeus+charon	Trichodesmium	0.511814
|Eukaryota|Diaphoretickes|Sar|Alveolata|Myzozoa|DP-clade|Dinoflagellata|MALV-I|MALV-I-clade-01|clone=DSGM-24	Crocosphaera	0.511791
|Eukaryota|Diaphoretickes|Sar|Rhizaria|Retaria|Radiolaria|Polycystinea|CN-clade|core-CNs|CO-clade|Collodaria|clone=AT8-54	Richelia	0.511191
|Eukaryota|Diaphoretickes|Sar|Stramenopiles|Gyrista|Ochrophyta|BD-clade|Diatomeae|Bacillariophytina|Mediophyceae|Thalassiosirophycidae|g:Thalassiosira|Thalassiosira+oceanica	UCYN-A2	0.510978
|Eukaryota|Diaphoretickes|Sar|Stramenopiles|Gyrista|Ochrophyta|CS-clade|Chrysophyceae|Hydrurales|g:Hydrurus|Hydrurus+foetidus|strain=Brate-2008	Trichodesmium	0.509733
|Eukaryota|Diaphoretickes|Sar|Alveolata|Myzozoa|DP-clade|Dinoflagellata|Dinophyceae|core-Gymnodiniales|g:Polykrikos|Polykrikos+kofoidii	Crocosphaera	0.509669
|Eukaryota|Diaphoretickes|Sar|Alveolata|Myzozoa|DP-clade|Dinoflagellata|MALV-I|MALV-I-clade-05|clone=OLI11038	UCYN-A1	0.509243
|Eukaryota|Diaphoretickes|Sar|Stramenopiles|Gyrista|Ochrophyta|BD-clade|Diatomeae|Bacillariophytina|Bacillariophyceae|Bacillariophycidae|g:Stauroneis|Stauroneis+phoenicenteron	Proteobacteria	0.508969
|Eukaryota|Diaphoretickes|Sar|Stramenopiles|Bigyra|Opalozoa|Nanomonadea|MAST-03J-lineage|clone=ME1-28	Proteobacteria	0.508898
|Eukaryota|Diaphoretickes|Sar|Alveolata|Myzozoa|DP-clade|Dinoflagellata|core-syndiniales|MALV-II|MALV-II-clade-07|clone=HF0200_37F04	Richelia	0.508343
|Eukaryota|Diaphoretickes|Sar|Rhizaria|Retaria|Radiolaria|RAD-X-clade|clone=SGYY571	Richelia	0.508343
|Eukaryota|Diaphoretickes|Sar|Stramenopiles|Gyrista|MAST-01|MAST-01D-lineage|clone=Q2E10N5	Proteobacteria	0.507324
|Eukaryota|Amorphea|Obazoa|Opisthokonta|Holozoa|Choanozoa|Metazoa|Animalia|parahoxozoa|Bilateria|Protostomia|Ecdysozoa|Panarthropoda|Arthropoda|Mandibulata|Pancrustacea|Copepoda|Podoplea|Cyclopoida|Oithonida|core-O|CO-clade|isolate=2-New-Caledonia-RJH-2004	Trichodesmium	0.506621
|Eukaryota|Amorphea|Obazoa|Opisthokonta|Holozoa|Choanozoa|Metazoa|Animalia|parahoxozoa|Bilateria|Protostomia|Ecdysozoa|Panarthropoda|Arthropoda|Mandibulata|Pancrustacea|Copepoda|Calanoida|centropagoids|centropagids|Temoridae|g:Eurytemora|*|*	UCYN-A1	0.50661
|Eukaryota|Diaphoretickes|Sar|Alveolata|Myzozoa|DP-clade|Dinoflagellata|Dinophyceae|g:Moestrupia|Moestrupia+oblonga	UCYN-A1	0.506558
|Eukaryota|Diaphoretickes|Sar|Alveolata|Myzozoa|DP-clade|Dinoflagellata|core-syndiniales|MALV-II|MALV-II-clade-30|clone=OLI11055	Richelia	0.506335
|Eukaryota|Diaphoretickes|Sar|Alveolata|Myzozoa|DP-clade|Dinoflagellata|core-syndiniales|MALV-II|MALV-II-clade-16|clone=SSRPD74	UCYN-A1	0.506206
|Eukaryota|Diaphoretickes|Sar|Rhizaria|Cercozoa|Chlorarachnea|core-chlorarachneans|Chlorarachniophyceae|g:Bigelowiella|Bigelowiella+natans|strain=CCMP-621	Trichodesmium	0.506107
|Eukaryota|Diaphoretickes|Sar|Alveolata|Ciliophora|Intramacronucleata|SAL|Spirotrichea|Perilemmaphora|Oligotrichia|Oligotrichida|Tontoniidae|LS-clade|strain=SW2013110802	Crocosphaera	0.505926
|Eukaryota|Diaphoretickes|Sar|Stramenopiles|Bigyra|Sagenista|MAST-09|MAST-09C-lineage|clone=DSGM-41	Crocosphaera	0.505706
|Eukaryota|Diaphoretickes|Sar|Stramenopiles|Gyrista|Ochrophyta|BD-clade|Diatomeae|Bacillariophytina|Mediophyceae|Thalassiosirophycidae|*|*	UCYN-A1	0.505647
|Eukaryota|Diaphoretickes|Sar|Stramenopiles|Bigyra|Opalozoa|Nanomonadea|MAST-03A-lineage|clone=SSRPD77	Crocosphaera	0.505531
|Eukaryota|Amorphea|Obazoa|Opisthokonta|Holozoa|Choanozoa|Metazoa|Animalia|parahoxozoa|Bilateria|Protostomia|Ecdysozoa|Panarthropoda|Arthropoda|Mandibulata|Pancrustacea|Copepoda|Calanoida|augaptiloids|Augaptilidae|g:Haloptilus|Haloptilus+longicornis|isolate=Wang-2010	Richelia	0.505509
|Eukaryota|Diaphoretickes|Sar|Rhizaria|Retaria|Radiolaria|Polycystinea|Spumellaria|S-clade-II|Astrosphaeridae|g:Heliosphaera|strain=Takahashi-2006	Trichodesmium	0.505433
|Eukaryota|Diaphoretickes|Sar|Alveolata|Ciliophora|Intramacronucleata|CON3P|g:Cyclotrichium|clone=SGYT1514	Proteobacteria	0.505129
|Eukaryota|Diaphoretickes|Sar|Stramenopiles|Gyrista|Ochrophyta|BD-clade|Diatomeae|Bacillariophytina|Mediophyceae|Chaetocerotophycidae|g:Chaetoceros|Ctype1|Chaetoceros+dichaeta	Richelia	0.50495
|Eukaryota|Diaphoretickes|Sar|Rhizaria|Retaria|Radiolaria|Polycystinea|Spumellaria|clone=OLI011-75m	UCYN-A1	0.504747
|Eukaryota|Amorphea|Obazoa|Opisthokonta|Holozoa|Choanozoa|Metazoa|Animalia|Ctenophora|isolate=Podar-2000-3	Proteobacteria	0.50468
|Eukaryota|Diaphoretickes|Sar|Rhizaria|Retaria|Radiolaria|Polycystinea|Spumellaria|S-clade-I|Spongodiscoidea|*|*	Trichodesmium	0.504336
|Eukaryota|Diaphoretickes|Sar|Rhizaria|Retaria|Radiolaria|Polycystinea|CN-clade|core-CNs|CO-clade|Collodaria|clone=AT8-54	Trichodesmium	0.504272
|Eukaryota|Diaphoretickes|Sar|Alveolata|Myzozoa|DP-clade|Dinoflagellata|MALV-I|MALV-I-clade-05|clone=SCM27C22	Proteobacteria	0.504258
|Eukaryota|Diaphoretickes|Sar|Alveolata|Myzozoa|DP-clade|Dinoflagellata|MALV-I|MALV-I-clade-01|clone=FBB25	Richelia	0.503971
|Eukaryota|Diaphoretickes|Sar|Alveolata|Myzozoa|DP-clade|Dinoflagellata|MALV-I|MALV-I-clade-02|clone=DSGM-22	UCYN-A1	0.503643
|Eukaryota|Diaphoretickes|Sar|Stramenopiles|Bigyra|Sagenista|MAST-08|MAST-08G-lineage|clone=155D8Ae6Ea	UCYN-A1	0.503241
|Eukaryota|Diaphoretickes|Sar|Alveolata|Myzozoa|DP-clade|Dinoflagellata|core-syndiniales|MALV-II|MALV-II-clade-10-11|clone=OLI11023	Trichodesmium	0.503098
|Eukaryota|Diaphoretickes|Sar|Rhizaria|Retaria|Radiolaria|Polycystinea|CN-clade|core-CNs|CO-clade|Collodaria|clone=AT8-54	UCYN-A1	0.502778
|Eukaryota|Diaphoretickes|Sar|Alveolata|Myzozoa|DP-clade|Dinoflagellata|Dinophyceae|g:Gyrodinium|Gyrodinium+helveticum	Richelia	0.502321
|Eukaryota|Diaphoretickes|Sar|Alveolata|Myzozoa|DP-clade|Dinoflagellata|Dinophyceae|g:Blastodinium|Blastodinium+contortum	Trichodesmium	0.502068
|Eukaryota|Diaphoretickes|Sar|Stramenopiles|Gyrista|Ochrophyta|BD-clade|Diatomeae|Bacillariophytina|Bacillariophyceae|Bacillariophycidae|g:Meuniera|Meuniera+membranacea	Trichodesmium	0.501917	x
|Eukaryota|Diaphoretickes|Sar|Alveolata|Myzozoa|DP-clade|Dinoflagellata|MALV-I|MALV-I-clade-05|clone=PROSOPE	UCYN-A1	0.50186
|Eukaryota|Diaphoretickes|Sar|Alveolata|Myzozoa|DP-clade|Dinoflagellata|core-syndiniales|MALV-II|MALV-II-clade-21|clone=PROSOPE	Trichodesmium	0.501856
|Eukaryota|Diaphoretickes|Sar|Stramenopiles|Bigyra|Sagenista|Pseudophyllomitidae|clone=ME1-24	UCYN-A2	0.501115
|Eukaryota|Diaphoretickes|Sar|Alveolata|Myzozoa|DP-clade|Dinoflagellata|Dinophyceae|core-Gymnodiniales|g:Polykrikos|Polykrikos+kofoidii	Trichodesmium	0.500956
|Eukaryota|Diaphoretickes|Sar|Alveolata|Myzozoa|DP-clade|Dinoflagellata|core-syndiniales|MALV-II|MALV-II-clade-12|strain=ex-Cpolykrikoides-Namhae	Trichodesmium	0.500937
|Eukaryota|Diaphoretickes|Sar|Rhizaria|Retaria|Radiolaria|Polycystinea|Spumellaria|S-clade-IV|Actinommidae|g:Actinomma|Actinomma+boreale	Proteobacteria	0.50082
|Eukaryota|Diaphoretickes|Sar|Alveolata|Myzozoa|DP-clade|Dinoflagellata|Dinophyceae|core-Peridiniales|Monovela-clade|g:Archaeperidinium|Archaeperidinium+minutum	Richelia	0.500577
|Eukaryota|Diaphoretickes|Sar|Rhizaria|Retaria|Radiolaria|Polycystinea|CN-clade|core-CNs|CO-clade|Collodaria|Collosphaeridae|Collosphaera+tuberosa|*	UCYN-A1	0.500561
|Eukaryota|Diaphoretickes|Sar|Alveolata|Myzozoa|DP-clade|Dinoflagellata|MALV-I|MALV-I-clade-08|clone=SCM27C35	Proteobacteria	0.500541
|Eukaryota|Diaphoretickes|Sar|Alveolata|Myzozoa|DP-clade|Dinoflagellata|core-syndiniales|MALV-II|MALV-II-clade-10-11|clone=SCM16C19	Proteobacteria	0.500236
|Eukaryota|Diaphoretickes|Sar|Alveolata|Myzozoa|DP-clade|Dinoflagellata|Dinophyceae|g:Gyrodinium|Gyrodinium+rubrum	Crocosphaera	0.49992
|Eukaryota|Diaphoretickes|Sar|Alveolata|Myzozoa|DP-clade|Dinoflagellata|Dinophyceae|core-Gymnodiniales|g:Polykrikos|Polykrikos+hartmannii	Trichodesmium	0.499886
|Eukaryota|Diaphoretickes|Archaeplastida|Chloroplastida|Chlorophyta|Chloropicophyceae|g:Chloropicon|strain=RCC-4434	Proteobacteria	0.49968
|Eukaryota|Diaphoretickes|Sar|Alveolata|Myzozoa|DP-clade|Dinoflagellata|Dinophyceae|core-Gymnodiniales|warnowiids|g:Proterythropsis|*	Trichodesmium	0.49967
|Eukaryota|Diaphoretickes|Sar|Rhizaria|Retaria|Radiolaria|Polycystinea|CN-clade|core-CNs|CO-clade|Collodaria|Sphaerozoidae|Collozoum+pelagicum|strain=Pac20	Trichodesmium	0.499258
|Eukaryota|Diaphoretickes|Sar|Alveolata|Myzozoa|DP-clade|Dinoflagellata|Dinophyceae|Thoracosphaerales|g:Amyloodinium|Amyloodinium+ocellatum	UCYN-A1	0.499151
|Eukaryota|Diaphoretickes|Sar|Alveolata|Myzozoa|DP-clade|Dinoflagellata|core-syndiniales|MALV-II|MALV-II-clade-06|clone=DH147-EKD6	Richelia	0.498714
|Eukaryota|Diaphoretickes|Sar|Stramenopiles|Gyrista|Ochrophyta|MOCH-2|clone=SGYO477	Richelia	0.498714
|Eukaryota|Diaphoretickes|Sar|Alveolata|Myzozoa|DP-clade|Dinoflagellata|core-syndiniales|MALV-II|Amoebophryaceae|g:Amoebophrya|*	UCYN-A2	0.498492
|Eukaryota|Diaphoretickes|Sar|Rhizaria|Retaria|Radiolaria|Polycystinea|Spumellaria|S-clade-II|Astrosphaeridae|g:Astrosphaera|Astrosphaera+hexagonalis	UCYN-A1	0.498277
|Eukaryota|Amorphea|Obazoa|Opisthokonta|Holozoa|Choanozoa|Metazoa|Animalia|parahoxozoa|Bilateria|Protostomia|Lophotrochozoa|Nemertea|Palaeonemertea|Cephalothricidae|g:Cephalothrix|Cephalothrix+filiformis	Proteobacteria	0.498053
|Eukaryota|Amorphea|Obazoa|Opisthokonta|Holozoa|Choanozoa|Metazoa|Animalia|parahoxozoa|Bilateria|Protostomia|Ecdysozoa|Panarthropoda|Arthropoda|Mandibulata|Pancrustacea|Copepoda|Calanoida|centropagoids|centropagids|Candaciidae|g:Candacia|*|isolate=Wang-2010	Trichodesmium	0.49804
|Eukaryota|Diaphoretickes|Sar|Rhizaria|Cercozoa|crown-cercozoa|Thecofilosea|Cryomonadida|g:Cryothecomonas|clone=BBL3SCM04	UCYN-A2	0.497649
|Eukaryota|Diaphoretickes|Sar|Rhizaria|Retaria|Radiolaria|Acantharea|acantharean-clade-D|g:Acanthocolla|Acanthocolla+solidissima|strain=Oki51	UCYN-A1	0.497593
|Eukaryota|Diaphoretickes|Sar|Alveolata|Myzozoa|DP-clade|Dinoflagellata|Dinophyceae|GP-clade|strain=CCAC0002	Trichodesmium	0.497385
|Eukaryota|Amorphea|Obazoa|Opisthokonta|Holozoa|Choanozoa|Choanoflagellata|Acanthoecida|Stephanoecidae|Dgrandis-clade|g:Diaphanoeca|*|*	Proteobacteria	0.497299
|Eukaryota|Diaphoretickes|Sar|Alveolata|Myzozoa|DP-clade|Dinoflagellata|MALV-I|MALV-I-clade-04|clone=SSRPB84	Crocosphaera	0.497055
|Eukaryota|Diaphoretickes|Sar|Stramenopiles|Gyrista|Ochrophyta|MOCH-2|clone=SGYO416	Crocosphaera	0.496932
|Eukaryota|Diaphoretickes|Sar|Alveolata|Myzozoa|DP-clade|Dinoflagellata|core-syndiniales|MALV-II|MALV-II-clade-12|clone=RA010412	UCYN-A1	0.496912
|Eukaryota|Diaphoretickes|Sar|Alveolata|Myzozoa|DP-clade|Dinoflagellata|Dinophyceae|core-Gymnodiniales|*|*	Proteobacteria	0.49657
|Eukaryota|Diaphoretickes|Sar|Alveolata|Ciliophora|Intramacronucleata|CON3P|Phyllopharyngea|Subkinetalia|Cyrtophoria|Pithitidae|clone=SGYO531	UCYN-A1	0.496437
|Eukaryota|Diaphoretickes|Sar|Stramenopiles|Gyrista|Ochrophyta|Dictyochophyceae|Florenciellales|g:Pseudochattonella|Pseudochattonella+verruculosa|strain=JG8	Crocosphaera	0.496072
|Eukaryota|Diaphoretickes|Sar|Alveolata|Myzozoa|DP-clade|Dinoflagellata|g:Kofoidinium|strain=FG256	Crocosphaera	0.495765
|Eukaryota|Diaphoretickes|Sar|Alveolata|Myzozoa|DP-clade|Dinoflagellata|Dinophyceae|Amphidomataceae|g:Azadinium|Azadinium+dexteroporum	Proteobacteria	0.495753
|Eukaryota|Diaphoretickes|Sar|Stramenopiles|Bigyra|Opalozoa|Bicosoecida|core-bicosoecids|g:Caecitellus|Caecitellus+parvulus|*	UCYN-A1	0.495535
|Eukaryota|Diaphoretickes|Sar|Alveolata|Myzozoa|DP-clade|Dinoflagellata|Dinophyceae|Amphidomataceae|g:Azadinium|Azadinium+perforatum	Crocosphaera	0.495521
|Eukaryota|Diaphoretickes|Sar|Rhizaria|Retaria|Radiolaria|Acantharea|acantharean-clade-B|clone=Ma121_1A29	Trichodesmium	0.495091
|Eukaryota|Diaphoretickes|Sar|Alveolata|Myzozoa|DP-clade|Dinoflagellata|MALV-I|MALV-I-clade-02|clone=ex-Hpachydermum-21	Proteobacteria	0.494736
|Eukaryota|Diaphoretickes|Sar|Alveolata|Myzozoa|DP-clade|Dinoflagellata|Dinophyceae|core-Gymnodiniales|g:Paragymnodinium|Paragymnodinium+shiwhaense	UCYN-A2	0.494701
|Eukaryota|Diaphoretickes|Sar|Alveolata|Ciliophora|Intramacronucleata|CON3P|Discotrichidae|RM1-SGM12-clade|clone=RM2-SGM09	Proteobacteria	0.494467
|Eukaryota|Diaphoretickes|Sar|Stramenopiles|Gyrista|Ochrophyta|BD-clade|Diatomeae|Bacillariophytina|Mediophyceae|Chaetocerotophycidae|g:Chaetoceros|Ctype1|Chaetoceros+dichaeta	Proteobacteria	0.494457
|Eukaryota|Diaphoretickes|Sar|Alveolata|Myzozoa|DP-clade|Dinoflagellata|Dinophyceae|core-Gymnodiniales|NS-clade|g:Nusuttodinium|Nusuttodinium+amphidinioides	Proteobacteria	0.494457
|Eukaryota|Diaphoretickes|Sar|Stramenopiles|Bigyra|Opalozoa|Nanomonadea|MAST-03E-lineage|clone=SSRPD86	Proteobacteria	0.494457
|Eukaryota|Diaphoretickes|Sar|Stramenopiles|Gyrista|Ochrophyta|CS-clade|Chrysophyceae|Ochromonadales|g:Pedospumella|strain=JBC13	Proteobacteria	0.494457
|Eukaryota|Diaphoretickes|Sar|Rhizaria|Endomyxa|phytorhiza|Phytomyxea|core-phytomyxids|Tagiri5-lineage|clone=TAGIRI-5	Richelia	0.494282
|Eukaryota|Amorphea|Obazoa|Opisthokonta|Holozoa|Choanozoa|Metazoa|Animalia|parahoxozoa|Bilateria|Deuterostomia|Chordata|Urochordata|Ascidiacea|APT-clade|Thaliacea|Salpidae|g:Thalia|Thalia+orientalis	UCYN-A1	0.494177
|Eukaryota|Diaphoretickes|Sar|Rhizaria|Cercozoa|crown-cercozoa|Thecofilosea|Phaeodarea|g:Gazelletta|strain=Ty03	UCYN-A1	0.494149
|Eukaryota|Amorphea|Obazoa|Opisthokonta|Nucletmycea|Fungi|core-fungi|Zoopagomycota|Entomophthoromycotina|Entomophthorales|g:Conidiobolus|Conidiobolus+rhysosporus	UCYN-A1	0.494013
|Eukaryota|Diaphoretickes|Sar|Rhizaria|Cercozoa|crown-cercozoa|Thecofilosea|Phaeodarea|Phaeo-clade-C|g:Porospathis|Porospathis+holostoma	UCYN-A1	0.49396
|Eukaryota|Diaphoretickes|Sar|Stramenopiles|Bigyra|Opalozoa|Nanomonadea|MAST-03D-lineage|clone=E_MO_2F05_OTU34	UCYN-A1	0.49396
|Eukaryota|Amorphea|Obazoa|Opisthokonta|Holozoa|Choanozoa|Metazoa|Animalia|parahoxozoa|Bilateria|Protostomia|Ecdysozoa|Panarthropoda|Arthropoda|Mandibulata|Pancrustacea|Copepoda|Calanoida|megacalanoids|Paracalanidae|g:Acrocalanus|*|*	Trichodesmium	0.493944
|Eukaryota|Amorphea|Obazoa|Opisthokonta|Holozoa|Choanozoa|Metazoa|Animalia|parahoxozoa|Bilateria|Protostomia|Ecdysozoa|Panarthropoda|Arthropoda|Mandibulata|Pancrustacea|Copepoda|Podoplea|Mormonillidae|g:Mormonilla|isolate=DZMBK37-18S14	Richelia	0.493818
|Eukaryota|Amorphea|Obazoa|Opisthokonta|Holozoa|Choanozoa|Metazoa|Animalia|parahoxozoa|Bilateria|Protostomia|Ecdysozoa|Panarthropoda|Arthropoda|Mandibulata|Pancrustacea|Copepoda|Podoplea|Cyclopoida|Ergasilida|poecilostomes|Oncaeidae|g:Oncaea|Oncaea+notopus|isolate=Co459	Richelia	0.493818
|Eukaryota|Diaphoretickes|Sar|Rhizaria|Retaria|Radiolaria|Acantharea|acantharean-clade-C|strain=Ant21	Richelia	0.493818
|Eukaryota|Diaphoretickes|Sar|Rhizaria|Retaria|Radiolaria|Polycystinea|CN-clade|core-CNs|nassellarians-III-IV|Plagiacanthoidea|clone=NW617	Richelia	0.493818
|Eukaryota|Diaphoretickes|Sar|Alveolata|Myzozoa|DP-clade|Dinoflagellata|Dinophyceae|g:Margalefidinium|Margalefidinium+polykrikoides|strain=CCPK06	Crocosphaera	0.493588
|Eukaryota|Amorphea|Obazoa|Opisthokonta|Holozoa|Choanozoa|Metazoa|Animalia|parahoxozoa|Bilateria|Protostomia|Ecdysozoa|Panarthropoda|Arthropoda|Mandibulata|Pancrustacea|Hexapoda|Collembola|Poduromorpha|Neanuridae|g:Friesea|Friesea+japonica	UCYN-A1	0.493436
|Eukaryota|Diaphoretickes|Sar|Stramenopiles|Gyrista|Ochrophyta|BD-clade|Diatomeae|Bacillariophytina|Mediophyceae|Chaetocerotophycidae|g:Chaetoceros|Ctype3|Chaetoceros+elegans	Trichodesmium	0.493204
|Eukaryota|Diaphoretickes|Sar|Stramenopiles|Gyrista|Ochrophyta|Dictyochophyceae|Dictyochales|g:Vicicitus|Vicicitus+globosus|strain=NIWA-1008	Crocosphaera	0.493078
|Eukaryota|Diaphoretickes|Sar|Alveolata|Myzozoa|DP-clade|Dinoflagellata|Dinophyceae|Podolampadaceae|BPR-clade|g:Podolampas|*	Trichodesmium	0.492908
|Eukaryota|Diaphoretickes|Sar|Rhizaria|Retaria|Radiolaria|Polycystinea|CN-clade|core-CNs|CO-clade|Collodaria|Sphaerozoidae|Rhaphidozoum+acuferum|*	Trichodesmium	0.492833
|Eukaryota|Diaphoretickes|Picozoa|clone=OR000415	Crocosphaera	0.492758
|Eukaryota|Diaphoretickes|Sar|Rhizaria|Retaria|Radiolaria|Polycystinea|CN-clade|core-CNs|CO-clade|Collodaria|clone=AT8-54	Proteobacteria	0.492663
|Eukaryota|Diaphoretickes|Sar|Rhizaria|Cercozoa|crown-cercozoa|Thecofilosea|Cryomonadida|g:Cryothecomonas|clone=DSGM-44	UCYN-A1	0.492457
|Eukaryota|Diaphoretickes|Sar|Rhizaria|Cercozoa|crown-cercozoa|Thecofilosea|Cryomonadida|CYSGM-10-clade|clone=MALINA_St390_3m_Pico_ES020_P1H8	Trichodesmium	0.49232
|Eukaryota|Diaphoretickes|Sar|Rhizaria|Retaria|Radiolaria|Polycystinea|Spumellaria|S-clade-I|Spongodiscoidea|*|*	Richelia	0.49218
|Eukaryota|Diaphoretickes|Sar|Rhizaria|Cercozoa|crown-cercozoa|Thecofilosea|Phaeodarea|Phaeo-clade-D-E|g:Aulosphaera|Aulosphaera+trigonopa	Proteobacteria	0.492122
|Eukaryota|Diaphoretickes|Sar|Alveolata|Myzozoa|DP-clade|Dinoflagellata|Dinophyceae|Gonyaulacales|Ceratiaceae|g:Tripos|Tripos+longipes	UCYN-A1	0.492062
|Eukaryota|Diaphoretickes|Sar|Stramenopiles|Gyrista|Ochrophyta|MOCH-2|clone=North_Pole_SI120_23	Crocosphaera	0.491871
|Eukaryota|Diaphoretickes|Sar|Alveolata|Myzozoa|DP-clade|Dinoflagellata|Dinophyceae|g:Blastodinium|Blastodinium+oviforme	Proteobacteria	0.491811
|Eukaryota|Amorphea|Obazoa|Opisthokonta|Holozoa|Choanozoa|Metazoa|Animalia|parahoxozoa|Bilateria|Protostomia|Ecdysozoa|Panarthropoda|Arthropoda|Mandibulata|Pancrustacea|Copepoda|Podoplea|Cyclopoida|Ergasilida|poecilostomes|Lichomolgoidea|core-L|CS-clade|Sapphirinidae|g:Sapphirina|Sapphirina+darwinii|isolate=Wang-2010	UCYN-A2	0.491644
|Eukaryota|Amorphea|Obazoa|Opisthokonta|Holozoa|Choanozoa|Metazoa|Animalia|parahoxozoa|Bilateria|Protostomia|Ecdysozoa|Panarthropoda|Arthropoda|Mandibulata|Pancrustacea|Copepoda|Calanoida|centropagoids|Acartiidae|g:Acartia|Acartia+tonsa|isolate=MT00543	Proteobacteria	0.491208
|Eukaryota|Diaphoretickes|Sar|Alveolata|Myzozoa|DP-clade|Dinoflagellata|core-syndiniales|MALV-II|MALV-II-clade-22|*	Proteobacteria	0.491208
|Eukaryota|Diaphoretickes|Sar|Alveolata|Myzozoa|DP-clade|Dinoflagellata|MALV-I|MALV-I-clade-05|clone=OLI11001	Proteobacteria	0.491208
|Eukaryota|Diaphoretickes|Sar|Rhizaria|Retaria|Radiolaria|Polycystinea|Spumellaria|S-clade-II|Astrosphaeridae|g:Heliosphaera|strain=83	Proteobacteria	0.491208
|Eukaryota|Diaphoretickes|Sar|Stramenopiles|Bigyra|Opalozoa|Nanomonadea|MAST-03A-lineage|clone=SSRPD77	Richelia	0.491043
|Eukaryota|Diaphoretickes|Sar|Stramenopiles|Gyrista|Ochrophyta|BD-clade|Diatomeae|Bacillariophytina|Mediophyceae|Chaetocerotophycidae|g:Chaetoceros|Ctype1|Chaetoceros+rostratus	UCYN-A1	0.490991
|Eukaryota|Diaphoretickes|Sar|Rhizaria|Retaria|Radiolaria|RAD-B-clade|Taxopodida|strain=JB-2011	Richelia	0.490577
|Eukaryota|Diaphoretickes|Sar|Alveolata|Myzozoa|DP-clade|Dinoflagellata|core-syndiniales|MALV-II|clone=UEPAC42p4	Proteobacteria	0.49057
|Eukaryota|Diaphoretickes|Haptista|Haptophyta|Prymnesiophyceae|Phaeocystales|clone=AMT15_15_10m_412	Proteobacteria	0.490369
|Eukaryota|Diaphoretickes|Sar|Rhizaria|Retaria|Radiolaria|Polycystinea|CN-clade|core-CNs|CO-clade|Collodaria|Collosphaeridae|Collosphaera+tuberosa|*	Proteobacteria	0.490252
|Eukaryota|Diaphoretickes|Sar|Rhizaria|Retaria|Radiolaria|Polycystinea|Spumellaria|S-clade-II|Astrosphaeridae|strain=Yuasa-2009-Amyriacantha	Proteobacteria	0.4901
|Eukaryota|Diaphoretickes|Sar|Stramenopiles|Gyrista|Ochrophyta|CS-clade|Chrysophyceae|Ochromonadales|g:Poteriospumella|Poteriospumella+lacustris|*	Proteobacteria	0.489855
|Eukaryota|Diaphoretickes|Sar|Rhizaria|Retaria|Radiolaria|Polycystinea|CN-clade|core-CNs|CO-clade|Collodaria|Sphaerozoidae|*	Proteobacteria	0.489154
|Eukaryota|Diaphoretickes|Sar|Alveolata|Myzozoa|DP-clade|Dinoflagellata|Dinophyceae|core-Gymnodiniales|warnowiids|strain=Warnowia-Florida	Trichodesmium	0.489091
|Eukaryota|Diaphoretickes|Sar|Alveolata|Ciliophora|Intramacronucleata|CON3P|Prostomatea|Urotrichidae|g:Halodinium|Halodinium+verrucatum|strain=KC36_KC37	Proteobacteria	0.488463
|Eukaryota|Diaphoretickes|Sar|Rhizaria|Cercozoa|crown-cercozoa|Thecofilosea|Phaeodarea|Phaeo-clade-A|*	Proteobacteria	0.488463
|Eukaryota|Diaphoretickes|Sar|Rhizaria|eorhiza|Aquavolonida|core-aquavolonids|NC10-Ai-lineage|*	Proteobacteria	0.488463
|Eukaryota|Diaphoretickes|Sar|Rhizaria|Retaria|Radiolaria|Acantharea|clade-Acanth-I|clone=SGYX702	Proteobacteria	0.488463
|Eukaryota|Diaphoretickes|Sar|Alveolata|Myzozoa|DP-clade|Dinoflagellata|MALV-I|MALV-I-clade-02|clone=ex-Actinomma-29	Proteobacteria	0.488463
|Eukaryota|Diaphoretickes|Sar|Alveolata|Myzozoa|AC-clade|Apicomplexa|gregarinomorphea|Lecudinoidea|LL-clade|Lecudina+phyllochaetopteri	Trichodesmium	0.488454
|Eukaryota|Diaphoretickes|Sar|Stramenopiles|Bigyra|Sagenista|MAST-20|clone=E94	Crocosphaera	0.488336
|Eukaryota|Diaphoretickes|Sar|Alveolata|Myzozoa|DP-clade|Dinoflagellata|Dinophyceae|Gonyaulacales|Ceratiaceae|g:Tripos|Tripos+tenuis	Proteobacteria	0.488306
|Eukaryota|Diaphoretickes|Sar|Alveolata|Myzozoa|DP-clade|Dinoflagellata|Dinophyceae|g:Blastodinium|Bspinulosum-clade|Blastodinium+pruvoti	Richelia	0.488203
|Eukaryota|Amorphea|Obazoa|Opisthokonta|Holozoa|Choanozoa|Choanoflagellata|Acanthoecida|Stephanoecidae|Aunguiculata-clade|g:Bicosta|Bicosta+minor|strain=Nitsche-2016	UCYN-A1	0.488175
|Eukaryota|Diaphoretickes|Sar|Rhizaria|Retaria|Radiolaria|Acantharea|clade-Acanth-I|clone=MO010	Richelia	0.487999
|Eukaryota|Diaphoretickes|Sar|Stramenopiles|Gyrista|Ochrophyta|BD-clade|Diatomeae|Bacillariophytina|Bacillariophyceae|Bacillariophycidae|g:Pauliella|Pauliella+toeniata	Richelia	0.487999
|Eukaryota|Diaphoretickes|Sar|Stramenopiles|Gyrista|Ochrophyta|BD-clade|Diatomeae|Rhizosoleniophytina|g:Rhizosolenia|Rtype1|Rhizosolenia+shrubsolei	Richelia	0.487999
|Eukaryota|Diaphoretickes|Sar|Alveolata|Myzozoa|DP-clade|Dinoflagellata|core-syndiniales|MALV-II|MALV-II-clade-16|clone=OLI11009	Richelia	0.487999
|Eukaryota|Diaphoretickes|Sar|Alveolata|Myzozoa|DP-clade|Dinoflagellata|core-syndiniales|MALV-II|MALV-II-clade-10-11|clone=SCM37C21	Proteobacteria	0.487915
|Eukaryota|Diaphoretickes|Sar|Alveolata|Myzozoa|DP-clade|Dinoflagellata|Dinophyceae|core-Gymnodiniales|g:Gyrodiniellum|strain=UDMS0803	Proteobacteria	0.487915
|Eukaryota|Diaphoretickes|Sar|Rhizaria|Retaria|Radiolaria|Polycystinea|Spumellaria|S-clade-I|Spongodiscoidea|g:Dictyocoryne|Dictyocoryne+truncata	Proteobacteria	0.487734
|Eukaryota|Diaphoretickes|Sar|Alveolata|Ciliophora|Intramacronucleata|CON3P|Discotrichidae|SCM16C45-clade|clone=SCM16C45	Crocosphaera	0.487665
|Eukaryota|Diaphoretickes|Sar|Alveolata|Myzozoa|DP-clade|Dinoflagellata|Dinophyceae|Gonyaulacales|g:Gonyaulax|Ataxiodinium+choane	UCYN-A1	0.487166
|Eukaryota|Diaphoretickes|Sar|Alveolata|Ciliophora|Intramacronucleata|CON3P|Oligohymenophorea|Apostomatia|Pseudocolliniidae|g:Fusiforma|Fusiforma+themisticola	UCYN-A1	0.486828
|Eukaryota|Diaphoretickes|Sar|Alveolata|Myzozoa|DP-clade|Dinoflagellata|Dinophyceae|g:Blastodinium|Bmangini-clade|*	Trichodesmium	0.486676
|Eukaryota|Diaphoretickes|Sar|Stramenopiles|Gyrista|Ochrophyta|BD-clade|Diatomeae|Bacillariophytina|Mediophyceae|Chaetocerotophycidae|g:Chaetoceros|Ctype3|Chaetoceros+elegans	UCYN-A2	0.486381
|Eukaryota|Amorphea|Obazoa|Opisthokonta|Holozoa|Choanozoa|Metazoa|Animalia|parahoxozoa|Bilateria|Protostomia|Lophotrochozoa|Annelida|Pleistoannelida|Sedentaria|Orbiniida|Nerillidae|g:Xenonerilla|Xenonerilla+bactericola	Proteobacteria	0.486124
|Crocosphaera	Crocosphaera	0.485984
|Eukaryota|Amorphea|Obazoa|Opisthokonta|Holozoa|Choanozoa|Metazoa|Animalia|parahoxozoa|Bilateria|Deuterostomia|Chordata|Urochordata|Ascidiacea|APT-clade|Thaliacea|Doliolidae|*|*	Trichodesmium	0.485964
|Eukaryota|Diaphoretickes|Sar|Stramenopiles|Bigyra|Opalozoa|Nanomonadea|MAST-03I-lineage|g:Solenicola|Solenicola+setigera|strain=FG11	Trichodesmium	0.485797
|Eukaryota|Diaphoretickes|Sar|Stramenopiles|Gyrista|Ochrophyta|CS-clade|Chrysophyceae|Paraphysomonadida|g:Paraphysomonas|acrospina-clade|Paraphysomonas+perforata|strain=SOTON-A	Trichodesmium	0.485491
|Eukaryota|Diaphoretickes|Sar|Alveolata|Ciliophora|Intramacronucleata|CON3P|Colpodea|Cyrtolophosidida|g:Aristerostoma|strain=ATCC-50986	Crocosphaera	0.485414
|Eukaryota|Diaphoretickes|Sar|Alveolata|Ciliophora|Intramacronucleata|SAL|Spirotrichea|Perilemmaphora|Oligotrichia|Choreotrichida|g:Leegaardiella|clone=SCM15C31	UCYN-A2	0.485409
|Eukaryota|Diaphoretickes|Sar|Alveolata|Ciliophora|Intramacronucleata|SAL|Spirotrichea|Perilemmaphora|Oligotrichia|Choreotrichida|Tintinnina|Tintinnidae|Amphorellopsis+quinquealata	Proteobacteria	0.485312
|Eukaryota|Diaphoretickes|Cryptista|Cryptophyceae|Cryptomonadales|lineage-B|Teleaulax+gracilis	UCYN-A1	0.485237
|Eukaryota|Diaphoretickes|Sar|Alveolata|Ciliophora|Intramacronucleata|CON3P|Prostomatea|Balanionidae|clone=SGUH488	UCYN-A1	0.485208
|Eukaryota|Diaphoretickes|Archaeplastida|Chloroplastida|Chlorophyta|Pyramimonadales|g:Halosphaera|strain=M1670	Crocosphaera	0.485147
|Eukaryota|Diaphoretickes|Sar|Rhizaria|Retaria|Radiolaria|Polycystinea|CN-clade|core-CNs|CO-clade|Collodaria|Collosphaeridae|g:Siphonosphaera|Siphonosphaera+abyssi|strain=Pac7	UCYN-A1	0.484875
|Eukaryota|Diaphoretickes|Sar|Alveolata|Myzozoa|DP-clade|Dinoflagellata|Dinophyceae|g:Margalefidinium|Margalefidinium+polykrikoides|strain=CCPK06	UCYN-A2	0.484577
|Eukaryota|Diaphoretickes|Sar|Stramenopiles|Gyrista|Ochrophyta|BD-clade|Diatomeae|Bacillariophytina|Bacillariophyceae|Bacillariophycidae|g:Fragilariopsis|*	Proteobacteria	0.484331
|Eukaryota|Amorphea|Obazoa|Opisthokonta|Holozoa|Choanozoa|Metazoa|Animalia|parahoxozoa|Bilateria|Protostomia|Ecdysozoa|Panarthropoda|Arthropoda|Mandibulata|Pancrustacea|Copepoda|Podoplea|Harpacticoida|*|*	UCYN-A1	0.484255
|Eukaryota|Diaphoretickes|Archaeplastida|Chloroplastida|Chlorophyta|core-chlorophytes|Pedinophyceae|Marsupiomonadales|g:Protoeuglena|Protoeuglena+noctilucae|*	Trichodesmium	0.483705
|Eukaryota|Diaphoretickes|Sar|Alveolata|Myzozoa|DP-clade|Dinoflagellata|MALV-I|MALV-I-clade-05|clone=SCM37C30	UCYN-A1	0.483545
|Eukaryota|Diaphoretickes|Sar|Rhizaria|Retaria|Radiolaria|Acantharea|clone=ST3960	UCYN-A1	0.483315
|Eukaryota|Diaphoretickes|Sar|Rhizaria|Retaria|Radiolaria|Polycystinea|CN-clade|core-CNs|nassellarians-III-IV|Pterocoryothoidea|g:Pterocorys|*	Richelia	0.482909
|Eukaryota|Diaphoretickes|Sar|Rhizaria|Endomyxa|phytorhiza|Vampyrellida|Vamp-clade-B|lineage-B3|g:Placopus|clone=T6-D-5	Richelia	0.482777
|Eukaryota|Diaphoretickes|Sar|Rhizaria|Retaria|Radiolaria|Acantharea|clade-Acanth-I|clone=SGYS429	Richelia	0.482777
|Eukaryota|Diaphoretickes|Sar|Rhizaria|Retaria|Radiolaria|Polycystinea|CN-clade|core-CNs|CO-clade|Collodaria|Collophidiidae|Collophidium+ellipsoides|strain=VF167	Richelia	0.482777
|Eukaryota|Diaphoretickes|Sar|Alveolata|Myzozoa|DP-clade|Dinoflagellata|Ellobiopsidae|g:Thalassomyces|strain=JDS-2003	Richelia	0.482777
|Eukaryota|Diaphoretickes|Sar|Rhizaria|Retaria|Radiolaria|Polycystinea|CN-clade|core-CNs|CO-clade|Nass-1-lineage|clone=SSRPB73	Richelia	0.482777
|Eukaryota|Amorphea|Obazoa|Opisthokonta|Holozoa|Choanozoa|Metazoa|Animalia|parahoxozoa|Bilateria|Deuterostomia|Chordata|Urochordata|Appendicularia|g:Oikopleura|Oikopleura+labradoriensis	Proteobacteria	0.482722
|Eukaryota|Diaphoretickes|Picozoa|clone=HL5aSCM04	Richelia	0.482303
|Eukaryota|Diaphoretickes|Sar|Alveolata|Ciliophora|Intramacronucleata|SAL|Spirotrichea|Perilemmaphora|Oligotrichia|Oligotrichida|*	Richelia	0.482303
|Eukaryota|Diaphoretickes|Sar|Alveolata|Myzozoa|DP-clade|Dinoflagellata|Dinophyceae|Kryptoperidiniaceae|strain=Kfoliaceum-GeoB-459	UCYN-A1	0.4823
|Eukaryota|Amorphea|Obazoa|Opisthokonta|Nucletmycea|Fungi|core-fungi|Zoopagomycota|Entomophthoromycotina|Entomophthorales|g:Conidiobolus|Conidiobolus+rhysosporus	UCYN-A2	0.482116
|Eukaryota|Amorphea|Obazoa|Opisthokonta|Holozoa|Choanozoa|Metazoa|Animalia|parahoxozoa|Bilateria|Protostomia|Ecdysozoa|Panarthropoda|Arthropoda|Mandibulata|Pancrustacea|Copepoda|Calanoida|centropagoids|Acartiidae|g:Acartia|Acartia+negligens|isolate=Wang-2010	Crocosphaera	0.481628
|Eukaryota|Diaphoretickes|Sar|Alveolata|Myzozoa|DP-clade|Dinoflagellata|core-syndiniales|MALV-II|MALV-II-clade-10-11|clone=SCM16C19	Trichodesmium	0.48159
|Eukaryota|Diaphoretickes|Sar|Rhizaria|Retaria|Radiolaria|RAD-B-clade|Taxopodida|strain=7017	UCYN-A1	0.481492
|Eukaryota|Diaphoretickes|Sar|Alveolata|Myzozoa|DP-clade|Dinoflagellata|Dinophyceae|Dinophysiales|core-D|Amphisoleniaceae|g:Amphisolenia|Amphisolenia+bidentata	UCYN-A1	0.481481
|Eukaryota|Diaphoretickes|Sar|Alveolata|Ciliophora|Intramacronucleata|SAL|Spirotrichea|Perilemmaphora|Oligotrichia|Oligotrichida|Parallelostrombidium+conicum	UCYN-A1	0.481411
|Eukaryota|Diaphoretickes|Sar|Alveolata|Myzozoa|DP-clade|Dinoflagellata|MALV-I|MALV-I-clade-08|clone=ex-Aboreale-30	Proteobacteria	0.480892
|Eukaryota|Diaphoretickes|Sar|Rhizaria|Retaria|Radiolaria|Polycystinea|CN-clade|core-CNs|CO-clade|Collodaria|Sphaerozoidae|Collozoum+inerme|strain=Vil338	Proteobacteria	0.480565
|Eukaryota|Diaphoretickes|Sar|Alveolata|Myzozoa|DP-clade|Dinoflagellata|Dinophyceae|Suessiales|Suessiaceae|g:Biecheleria|Biecheleria+brevisulcata	Proteobacteria	0.480547
|Eukaryota|Diaphoretickes|Archaeplastida|Chloroplastida|Chlorophyta|Pyramimonadales|g:Halosphaera|strain=M1670	UCYN-A1	0.480388
|Eukaryota|Diaphoretickes|Haptista|Centroplasthelida|clone=SGYY410	UCYN-A1	0.480103
|Eukaryota|Amorphea|Obazoa|Opisthokonta|Holozoa|Choanozoa|Metazoa|Animalia|parahoxozoa|Bilateria|Deuterostomia|Chordata|Urochordata|Ascidiacea|APT-clade|Thaliacea|Doliolidae|*|*	UCYN-A1	0.480103
|Eukaryota|Amorphea|Obazoa|Opisthokonta|Holozoa|Choanozoa|Metazoa|Animalia|parahoxozoa|Bilateria|Deuterostomia|Chordata|Vertebrata|Gnathostomata|Teleostomi|Actinopterygii|Actinopteri|Neopterygii|Teleostei|Clupeocephala|Euteleosteomorpha|Gobiiformes|*|*|*	UCYN-A1	0.480103
|Eukaryota|Amorphea|Obazoa|Opisthokonta|Holozoa|Choanozoa|Metazoa|Animalia|parahoxozoa|Bilateria|Protostomia|Lophotrochozoa|Mollusca|Conchifera|Bivalvia|Pteriomorphia|Mytilidae|Lithophaginae|g:Adula|Adula+falcatoides	UCYN-A1	0.480103
|Eukaryota|Diaphoretickes|Sar|Alveolata|Myzozoa|DP-clade|Dinoflagellata|MALV-I|MALV-I-clade-05|clone=AMT15_33B_25	UCYN-A1	0.480103
|Eukaryota|Diaphoretickes|Sar|Rhizaria|Retaria|Radiolaria|Polycystinea|Spumellaria|S-clade-I|Spongodiscoidea|g:Dictyocoryne|Dictyocoryne+truncata	UCYN-A1	0.480103
|Eukaryota|Diaphoretickes|Sar|Stramenopiles|Gyrista|Ochrophyta|BD-clade|Diatomeae|Bacillariophytina|Mediophyceae|Chaetocerotophycidae|g:Chaetoceros|Ctype7|Chaetoceros+socialis	UCYN-A1	0.480103
|Eukaryota|Diaphoretickes|Sar|Stramenopiles|Gyrista|Ochrophyta|BD-clade|Diatomeae|Coscinodiscophytina|g:Actinocyclus	UCYN-A1	0.480103
|Eukaryota|Diaphoretickes|Archaeplastida|Chloroplastida|Chlorophyta|core-chlorophytes|Trebouxiophyceae|*|*|*	Proteobacteria	0.480005
|Eukaryota|Diaphoretickes|Sar|Alveolata|Myzozoa|DP-clade|Dinoflagellata|Dinophyceae|core-Peridiniales|g:Protoperidinium|Protoperidinium+pellucidum	UCYN-A1	0.479862
|Eukaryota|Amorphea|Obazoa|Opisthokonta|Holozoa|Choanozoa|Metazoa|Animalia|parahoxozoa|Cnidaria|Medusozoa|Hydrozoa|Trachylina|NT-clade|Narcomedusae|g:Cunina|Cunina+frugifera	UCYN-A1	0.479815
|Eukaryota|Diaphoretickes|Cryptista|Cryptophyceae|Cryptomonadales|lineage-E|strain=CR-MAL03	UCYN-A1	0.479815
|Eukaryota|Diaphoretickes|Sar|Alveolata|Myzozoa|DP-clade|Dinoflagellata|Dinophyceae|core-Peridiniales|Diplopsalid-clade|g:Gotoius|Gotoius+excentricus	UCYN-A1	0.479815
|Eukaryota|Diaphoretickes|Sar|Alveolata|Myzozoa|DP-clade|Dinoflagellata|Dinophyceae|GP-clade|*	UCYN-A1	0.479815
|Eukaryota|Diaphoretickes|Sar|Alveolata|Myzozoa|DP-clade|Dinoflagellata|Dinophyceae|Thoracosphaerales|scrippsiellids|strain=SCKS-0701	UCYN-A1	0.479815
|Eukaryota|Diaphoretickes|Sar|Rhizaria|Cercozoa|Chlorarachnea|NOR26	UCYN-A1	0.479815
|Eukaryota|Diaphoretickes|Sar|Stramenopiles|Gyrista|Ochrophyta|BD-clade|Diatomeae|Bacillariophytina|Bacillariophyceae|Bacillariophycidae|*|*	UCYN-A1	0.479815
|Eukaryota|Diaphoretickes|Sar|Stramenopiles|Gyrista|Ochrophyta|BD-clade|Diatomeae|Bacillariophytina|Bacillariophyceae|Bacillariophycidae|g:Pseudo-nitzschia|*	UCYN-A1	0.479815
|Eukaryota|Diaphoretickes|Sar|Stramenopiles|Gyrista|Ochrophyta|BD-clade|Diatomeae|Bacillariophytina|Mediophyceae|Chaetocerotophycidae|g:Chaetoceros|Ctype6|Chaetoceros+tortissimus	UCYN-A1	0.479815
|Eukaryota|Diaphoretickes|Sar|Stramenopiles|Gyrista|Ochrophyta|BD-clade|Diatomeae|Bacillariophytina|Mediophyceae|Thalassiosirophycidae|g:Shionodiscus|Shionodiscus+ritscheri	UCYN-A1	0.479815
|Eukaryota|Diaphoretickes|Sar|Stramenopiles|Gyrista|Ochrophyta|BD-clade|Diatomeae|Bacillariophytina|Mediophyceae|Thalassiosirophycidae|g:Thalassiosira|Thalassiosira+delicatula	UCYN-A1	0.479815
|Eukaryota|Diaphoretickes|Telonemia|g:Telonema|Tantarcticum-clade|Telonema+antarcticum|strain=NY13S_192	Crocosphaera	0.479622
|Eukaryota|Diaphoretickes|Sar|Stramenopiles|Gyrista|Ochrophyta|Dictyochophyceae|PCR-clade|*|*	Trichodesmium	0.479247
|Eukaryota|Diaphoretickes|Sar|Alveolata|Myzozoa|DP-clade|Dinoflagellata|MALV-I|MALV-I-clade-05|clone=OLI11001	Trichodesmium	0.479106
|Eukaryota|Diaphoretickes|Sar|Stramenopiles|Gyrista|Ochrophyta|Dictyochophyceae|Florenciellales|g:Pseudochattonella|*|*	Crocosphaera	0.479046
|Eukaryota|Diaphoretickes|Sar|Rhizaria|Retaria|Radiolaria|Polycystinea|CN-clade|core-CNs|CO-clade|Collodaria|Collosphaeridae|g:Siphonosphaera|Siphonosphaera+abyssi|strain=Pac7	Trichodesmium	0.478494
|Eukaryota|Diaphoretickes|Sar|Alveolata|Myzozoa|DP-clade|Dinoflagellata|MALV-I|MALV-I-clade-05|clone=UEPACCp1	UCYN-A1	0.478342
|Eukaryota|Amorphea|Obazoa|Opisthokonta|Holozoa|Choanozoa|Metazoa|Porifera|DemHex-clade|Demospongiae|Keratosa|Dictyoceratida|spongiids|*	Proteobacteria	0.478339
|Eukaryota|Diaphoretickes|Sar|Rhizaria|Retaria|Radiolaria|Polycystinea|CN-clade|core-CNs|CO-clade|Collodaria|Collosphaeridae|g:Siphonosphaera|strain=Pac27	Proteobacteria	0.477821
|Eukaryota|Diaphoretickes|Sar|Rhizaria|Retaria|Radiolaria|Acantharea|acantharean-clade-D|g:Trizona|Trizona+brandti|strain=Ros6	Richelia	0.477797
|Eukaryota|Diaphoretickes|Haptista|Haptophyta|g:Chrysogyrinus|Chrysogyrinus+deiktimorphus|strain=CG5	Proteobacteria	0.477757
|Eukaryota|Diaphoretickes|Sar|Alveolata|Myzozoa|DP-clade|Dinoflagellata|Dinophyceae|Gonyaulacales|core-G|g:Pyrophacus|Pyrophacus+steinii	Richelia	0.477526
|Eukaryota|Diaphoretickes|Archaeplastida|Chloroplastida|Chlorophyta|Mamiellophyceae|Mamiellales|Mamiellaceae|g:Micromonas|Micromonas+pusilla|*	UCYN-A1	0.477323
|Eukaryota|Diaphoretickes|Sar|Alveolata|Myzozoa|DP-clade|Dinoflagellata|MALV-I|MALV-I-clade-05|clone=SCM37C30	Trichodesmium	0.47732
|Eukaryota|Diaphoretickes|Sar|Alveolata|Ciliophora|Intramacronucleata|SAL|Spirotrichea|Perilemmaphora|Oligotrichia|Choreotrichida|Sjeokjo-clade|strain=NSMS0601	Crocosphaera	0.477094
|Eukaryota|Diaphoretickes|Sar|Alveolata|Ciliophora|Intramacronucleata|CON3P|Discotrichidae|SCM16C45-clade|clone=SCM16C45	Proteobacteria	0.477072
|Eukaryota|Diaphoretickes|Sar|Alveolata|Myzozoa|DP-clade|Dinoflagellata|MALV-I|MALV-I-clade-06|clone=OLI11029	Richelia	0.477072
|Eukaryota|Diaphoretickes|Sar|Alveolata|Myzozoa|DP-clade|Dinoflagellata|Dinophyceae|*|*	Trichodesmium	0.476983
|Eukaryota|Diaphoretickes|Sar|Alveolata|Myzozoa|DP-clade|Dinoflagellata|core-syndiniales|MALV-II|Amoebophryaceae|g:Amoebophrya|strain=ex-Aaffine-JH0210a	Trichodesmium	0.476955
|Eukaryota|Diaphoretickes|Sar|Alveolata|Myzozoa|DP-clade|Dinoflagellata|Dinophyceae|EP-clade|g:Pentapharsodinium|Pentapharsodinium+dalei	UCYN-A1	0.476543
|Eukaryota|Diaphoretickes|Sar|Alveolata|Myzozoa|DP-clade|Dinoflagellata|MALV-III|clone=SGYS1235	UCYN-A1	0.476487
|Eukaryota|Amorphea|Obazoa|Opisthokonta|Holozoa|Choanozoa|Choanoflagellata|Acanthoecida|Stephanoecidae|Aunguiculata-clade|g:Pleurasiga|Pleurasiga+minima|strain=Nitsche-2016	UCYN-A1	0.476424
|Eukaryota|Diaphoretickes|Sar|Alveolata|Myzozoa|DP-clade|Dinoflagellata|MALV-I|MALV-I-clade-06|clone=OLI11029	Crocosphaera	0.475928
|Eukaryota|Diaphoretickes|Sar|Alveolata|Myzozoa|DP-clade|Dinoflagellata|core-syndiniales|MALV-II|MALV-II-clade-06|clone=UEPACFp5	Crocosphaera	0.475679
|Eukaryota|Diaphoretickes|Sar|Rhizaria|Retaria|Radiolaria|Polycystinea|CN-clade|core-CNs|CO-clade|Collodaria|Sphaerozoidae|strain=Polet-2003	Trichodesmium	0.47515
|Eukaryota|Diaphoretickes|Sar|Alveolata|Myzozoa|DP-clade|Dinoflagellata|Dinophyceae|core-Peridiniales|g:Protoperidinium|Protoperidinium+bipes	Proteobacteria	0.475112
|Eukaryota|Diaphoretickes|Sar|Alveolata|Ciliophora|Intramacronucleata|SAL|Spirotrichea|Perilemmaphora|Oligotrichia|Choreotrichida|g:Leegaardiella|strain=SC4	Crocosphaera	0.475025
|Eukaryota|Diaphoretickes|Sar|Alveolata|Ciliophora|Intramacronucleata|SAL|Spirotrichea|Perilemmaphora|Oligotrichia|Choreotrichida|Rimostrombidium+veniliae	Crocosphaera	0.475025
|Eukaryota|Diaphoretickes|Sar|Alveolata|Myzozoa|DP-clade|Dinoflagellata|Dinophyceae|core-Peridiniales|Monovela-clade|g:Archaeperidinium|Archaeperidinium+minutum	Crocosphaera	0.475025
|Eukaryota|Diaphoretickes|Sar|Stramenopiles|Gyrista|Ochrophyta|BD-clade|Diatomeae|Bacillariophytina|Bacillariophyceae|Fragilariophycidae|g:Thalassionema|Thalassionema+frauenfeldii	Richelia	0.474443
|Eukaryota|Amorphea|Obazoa|Opisthokonta|Holozoa|Choanozoa|Metazoa|Animalia|parahoxozoa|Bilateria|Deuterostomia|Chordata|Urochordata|Ascidiacea|APT-clade|Thaliacea|Salpidae|g:Brooksia|Brooksia+lacromae	Proteobacteria	0.474428
|Eukaryota|Diaphoretickes|Sar|Alveolata|Myzozoa|DP-clade|Dinoflagellata|core-syndiniales|MALV-II|MALV-II-clade-10-11|clone=SCM37C21	Richelia	0.474196
|Eukaryota|Diaphoretickes|Sar|Alveolata|Myzozoa|DP-clade|Dinoflagellata|core-syndiniales|MALV-II|MALV-II-clade-52|clone=UEPACEp5	Proteobacteria	0.474087
|Eukaryota|Amorphea|Obazoa|Opisthokonta|Holozoa|Choanozoa|Metazoa|Animalia|parahoxozoa|Bilateria|Protostomia|Ecdysozoa|Panarthropoda|Arthropoda|Mandibulata|Pancrustacea|Copepoda|Calanoida|megacalanoids|Calocalanidae|g:Calocalanus|Calocalanus+pavo|isolate=Wang-2010	Trichodesmium	0.47403
|Eukaryota|Diaphoretickes|Sar|Rhizaria|Retaria|Radiolaria|Polycystinea|Spumellaria|S-clade-II|Astrosphaeridae|g:Heliosphaera|strain=302	UCYN-A1	0.473897
|Eukaryota|Diaphoretickes|Sar|Rhizaria|Retaria|Radiolaria|Polycystinea|CN-clade|core-CNs|CO-clade|Collodaria|Sphaerozoidae|Collozoum+inerme|*	UCYN-A1	0.473807
|Eukaryota|Diaphoretickes|Sar|Rhizaria|Retaria|Radiolaria|Polycystinea|Spumellaria|S-clade-IV|Pylonioidea|g:Tetrapyle|strain=1037	Proteobacteria	0.473759
|Eukaryota|Diaphoretickes|Sar|Stramenopiles|Gyrista|Ochrophyta|BD-clade|Diatomeae|Bacillariophytina|Bacillariophyceae|Bacillariophycidae|g:Frustulia|Frustulia+cassieae	Trichodesmium	0.473338
|Eukaryota|Diaphoretickes|Sar|Alveolata|Myzozoa|DP-clade|Dinoflagellata|Dinophyceae|Gonyaulacales|core-G|AO-clade|g:Alexandrium|Aaffine-clade|Alexandrium+affine	Proteobacteria	0.473337
|Eukaryota|Diaphoretickes|Sar|Alveolata|Myzozoa|DP-clade|Dinoflagellata|MALV-I|MALV-I-clade-02|clone=AT8-27	Crocosphaera	0.472865
|Eukaryota|Amorphea|Obazoa|Opisthokonta|Holozoa|Choanozoa|Metazoa|Animalia|parahoxozoa|Bilateria|Deuterostomia|Chordata|Vertebrata|Gnathostomata|Teleostomi|Actinopterygii|Actinopteri|Neopterygii|Teleostei|Clupeocephala|Otomorpha|Cypriniformes|Cobitidae|Cobitinae|g:Misgurnus|Misgurnus+anguillicaudatus	Proteobacteria	0.472733
|Eukaryota|Diaphoretickes|Sar|Stramenopiles|Gyrista|Ochrophyta|BD-clade|Diatomeae|Leptocylindrophytina|Corethrophyceae|g:Corethron|Ctype1|Corethron+inerme|strain=Medlin-2002	UCYN-A1	0.472708
|Eukaryota|Diaphoretickes|Sar|Alveolata|Myzozoa|DP-clade|Dinoflagellata|MALV-I|MALV-I-clade-07|clone=SGYX1132	UCYN-A1	0.472479
|Eukaryota|Diaphoretickes|Archaeplastida|Chloroplastida|Chlorophyta|Pyramimonadales|g:Halosphaera|strain=Shizugawa	Trichodesmium	0.47246
|Eukaryota|Diaphoretickes|Sar|Stramenopiles|Bigyra|Opalozoa|Nanomonadea|MAST-03C-lineage|clone=H3S1Ae53U	Trichodesmium	0.472321
|Eukaryota|Diaphoretickes|Sar|Alveolata|Myzozoa|DP-clade|Dinoflagellata|Dinophyceae|g:Akashiwo|Akashiwo+sanguinea|strain=GSW0207	Trichodesmium	0.472035
|Eukaryota|Diaphoretickes|Archaeplastida|Chloroplastida|Chlorophyta|Pyramimonadales|g:Halosphaera|strain=Shizugawa	UCYN-A1	0.471803
|Eukaryota|Diaphoretickes|Sar|Rhizaria|Retaria|Radiolaria|Acantharea|clone=SGYP1304	Trichodesmium	0.471778
|Eukaryota|Diaphoretickes|Sar|Stramenopiles|Gyrista|Ochrophyta|BD-clade|Diatomeae|Bacillariophytina|Mediophyceae|Chaetocerotophycidae|g:Chaetoceros|Ctype1|Chaetoceros+peruvianus	UCYN-A2	0.471745
|Eukaryota|Diaphoretickes|Sar|Rhizaria|Retaria|Radiolaria|Polycystinea|Spumellaria|S-clade-III|Rhizosphaeridae|g:Rhizosphaera|*	Crocosphaera	0.47164
|Eukaryota|Amorphea|Obazoa|Opisthokonta|Holozoa|Choanozoa|Metazoa|Animalia|parahoxozoa|Bilateria|Protostomia|Lophotrochozoa|Annelida|Pleistoannelida|Errantia|Aciculata|Phyllodocida|*|*|*	Proteobacteria	0.471547
|Eukaryota|Diaphoretickes|Sar|Stramenopiles|Bigyra|Sagenista|MAST-07|MAST-07D-lineage|clone=ST6000	Trichodesmium	0.47103
|Eukaryota|Diaphoretickes|Sar|Rhizaria|Retaria|Radiolaria|Polycystinea|Spumellaria|S-clade-I|Spongodiscoidea|g:Spongaster|Spongaster+tetras|strain=Takahashi-2003	UCYN-A1	0.470999
|Eukaryota|Diaphoretickes|Sar|Alveolata|Myzozoa|DP-clade|Dinoflagellata|MALV-I|MALV-I-clade-08|clone=ex-Clausocalanus-RPP2	Proteobacteria	0.47098
|Eukaryota|Diaphoretickes|Sar|Alveolata|Myzozoa|DP-clade|Dinoflagellata|MALV-I|MALV-I-clade-03|clone=SCM38C41	UCYN-A1	0.470898
|Eukaryota|Diaphoretickes|Sar|Alveolata|Myzozoa|DP-clade|Dinoflagellata|core-syndiniales|MALV-II|MALV-II-clade-10-11|*	Crocosphaera	0.470869
|Eukaryota|Diaphoretickes|Sar|Rhizaria|Cercozoa|crown-cercozoa|Thecofilosea|Cryomonadida|WHOI-LI1-14-clade|strain=NY13S_38	Crocosphaera	0.470304
|Eukaryota|Diaphoretickes|Sar|Alveolata|Myzozoa|DP-clade|Dinoflagellata|Dinophyceae|core-Gymnodiniales|warnowiids|strain=Warnowia-Florida	UCYN-A2	0.469914
|Eukaryota|Diaphoretickes|Sar|Alveolata|Myzozoa|DP-clade|Perkinsea|Xcellidae|g:Gadixcellia|Gadixcellia+gadi|strain=ex-Mpoutassou-1-2017	UCYN-A1	0.469585
|Eukaryota|Diaphoretickes|Telonemia|g:Telonema|Tantarcticum-clade|Telonema+antarcticum|strain=NY13S_192	UCYN-A1	0.469585
|Eukaryota|Diaphoretickes|Sar|Rhizaria|Retaria|Radiolaria|Acantharea|clone=ST3960	Richelia	0.469193
|Eukaryota|Diaphoretickes|Sar|Stramenopiles|Gyrista|Ochrophyta|MOCH-2|clone=SGYO416	UCYN-A1	0.469122
|Eukaryota|Amorphea|Obazoa|Opisthokonta|Nucletmycea|Fungi|core-fungi|Chytridiomycota|Neocallimastigomycetes|g:Neocallimastix|*	Trichodesmium	0.469122
|Eukaryota|Diaphoretickes|Sar|Rhizaria|Cercozoa|Chlorarachnea|NOR26	Crocosphaera	0.46907
|Eukaryota|Diaphoretickes|Sar|Rhizaria|Retaria|Radiolaria|Acantharea|clone=ST3960	Crocosphaera	0.46907
|Eukaryota|Diaphoretickes|Sar|Rhizaria|Retaria|Radiolaria|RAD-B-clade|RAD-B-group-II|clone=Biosope_T33	Crocosphaera	0.46907
|Eukaryota|Diaphoretickes|Sar|Rhizaria|Retaria|Radiolaria|Acantharea|acantharean-clade-C|Gigartacon+fragilis|strain=Ant3	Proteobacteria	0.469053
|Eukaryota|Diaphoretickes|Sar|Alveolata|Myzozoa|DP-clade|Dinoflagellata|Dinophyceae|core-Gymnodiniales|Gymnodinium+smaydae	Richelia	0.469028
|Eukaryota|Diaphoretickes|Sar|Alveolata|Myzozoa|DP-clade|Dinoflagellata|MALV-I|MALV-I-clade-06|clone=SCM15C4	Richelia	0.468985
|Eukaryota|Amorphea|Obazoa|Opisthokonta|Holozoa|Choanozoa|Metazoa|Animalia|parahoxozoa|Bilateria|Deuterostomia|Ambulacraria|Echinodermata|Eleutherozoa|Echinozoa|Echinoidea|Euechinoidea|*|*|*	UCYN-A1	0.468915
|Eukaryota|Diaphoretickes|Sar|Alveolata|Myzozoa|DP-clade|Dinoflagellata|core-syndiniales|MALV-II|MALV-II-clade-40|clone=SCM37C19	Crocosphaera	0.46874
|Eukaryota|Amorphea|Obazoa|Opisthokonta|Holozoa|Choanozoa|Metazoa|Animalia|parahoxozoa|Bilateria|Deuterostomia|Chordata|Urochordata|Ascidiacea|APT-clade|Enterogona|Phlebobranchia|ascidiids|g:Phallusia|Phallusia+nigra	Crocosphaera	0.46874
|Eukaryota|Amorphea|Obazoa|Opisthokonta|Holozoa|Choanozoa|Metazoa|Animalia|parahoxozoa|Bilateria|Protostomia|Ecdysozoa|Panarthropoda|Arthropoda|Chelicerata|core-C|Arachnida|Acari|Acariformes|Sarcoptiformes|Astigmata|Psoroptidia|Ptyssalgidae|g:Ptyssalges|isolate=AD1171	Crocosphaera	0.46874
|Eukaryota|Amorphea|Obazoa|Opisthokonta|Holozoa|Choanozoa|Metazoa|Animalia|parahoxozoa|Bilateria|Protostomia|Ecdysozoa|Panarthropoda|Arthropoda|Mandibulata|Pancrustacea|Copepoda|Podoplea|Cyclopoida|Ergasilida|poecilostomes|Oncaeidae|g:Oncaea|Oncaea+notopus|isolate=Co459	Crocosphaera	0.46874
|Eukaryota|Diaphoretickes|Sar|Alveolata|Myzozoa|DP-clade|Dinoflagellata|core-syndiniales|MALV-II|MALV-II-clade-15|clone=DSGM-17	Crocosphaera	0.46874
|Eukaryota|Diaphoretickes|Sar|Alveolata|Myzozoa|DP-clade|Dinoflagellata|Dinophyceae|g:Ptychodiscus|Ptychodiscus+noctiluca	Crocosphaera	0.46874
|Eukaryota|Diaphoretickes|Sar|Alveolata|Myzozoa|DP-clade|Dinoflagellata|MALV-I|MALV-I-clade-02|clone=ex-Actinomma-29	Crocosphaera	0.46874
|Eukaryota|Diaphoretickes|Sar|Alveolata|Myzozoa|DP-clade|Dinoflagellata|MALV-I|MALV-I-clade-03|clone=SCM38C41	Crocosphaera	0.46874
|Eukaryota|Diaphoretickes|Sar|Rhizaria|Retaria|Radiolaria|Polycystinea|CN-clade|core-CNs|nassellarians-III-IV|Plagiacanthoidea|g:Peromelissa|Peromelissa+tricuspidata	Crocosphaera	0.46874
|Eukaryota|Diaphoretickes|Sar|Rhizaria|Retaria|Radiolaria|RAD-X-clade|clone=SGYH1129	Crocosphaera	0.468587
|Eukaryota|Diaphoretickes|Sar|Rhizaria|Retaria|Radiolaria|RAD-B-clade|RAD-B-group-I|clone=SCM16C27	Crocosphaera	0.468466
|Eukaryota|Diaphoretickes|Archaeplastida|Chloroplastida|Chlorophyta|Pyramimonadales|g:Halosphaera|strain=Shizugawa	Crocosphaera	0.468313
|Eukaryota|Diaphoretickes|Cryptista|Kathablepharidacea|core-kathablepharids|g:Leucocryptos|clone=SGUH1029	Crocosphaera	0.468313
|Eukaryota|Diaphoretickes|Sar|Alveolata|Myzozoa|DP-clade|Dinoflagellata|core-syndiniales|MALV-II|MALV-II-clade-10-11|clone=SCM37C21	Crocosphaera	0.468313
|Eukaryota|Diaphoretickes|Sar|Alveolata|Myzozoa|DP-clade|Dinoflagellata|Dinophyceae|Thoracosphaerales|scrippsiellids|strain=SCKS-0701	Crocosphaera	0.468313
|Eukaryota|Diaphoretickes|Sar|Stramenopiles|Gyrista|Ochrophyta|CS-clade|Chrysophyceae|Ochromonadales|*	Crocosphaera	0.468313
|Eukaryota|ST5960	Crocosphaera	0.468313
|Eukaryota|Diaphoretickes|Sar|Stramenopiles|Gyrista|Ochrophyta|MOCH-1|clone=SGUH769	Crocosphaera	0.468313
|Eukaryota|Diaphoretickes|Sar|Stramenopiles|Gyrista|Ochrophyta|MOCH-1|clone=SGUH919	Crocosphaera	0.468313
|Eukaryota|Amorphea|Obazoa|Opisthokonta|Holozoa|Choanozoa|Choanoflagellata|Acanthoecida|Stephanoecidae|Aunguiculata-clade|g:Pleurasiga|Pleurasiga+reynoldsii|strain=Nitsche-2016	Crocosphaera	0.468313
|Eukaryota|Diaphoretickes|Sar|Alveolata|Myzozoa|DP-clade|Dinoflagellata|core-syndiniales|MALV-II|MALV-II-clade-30|clone=OLI11055	Crocosphaera	0.468313
|Eukaryota|Diaphoretickes|Sar|Stramenopiles|Bigyra|Opalozoa|Nanomonadea|MAST-03A-lineage|clone=AMT15_27_30m_238	Crocosphaera	0.468313
|Eukaryota|Diaphoretickes|Sar|Stramenopiles|Bigyra|Opalozoa|Nanomonadea|MAST-03F-lineage|clone=HE000427	Crocosphaera	0.468313
|Eukaryota|Diaphoretickes|Sar|Stramenopiles|Gyrista|Ochrophyta|Dictyochophyceae|Florenciellales|g:Florenciella|Florenciella+parvula|*	Crocosphaera	0.468313
|Eukaryota|Diaphoretickes|Sar|Stramenopiles|Gyrista|Ochrophyta|Eustigmatophyceae|Goniochloridales|clade-IIc|g:Vacuoliviride|*	Crocosphaera	0.468313
|Eukaryota|nm-Cryptomonadales|nm-lineage-B|nm-Teleaulax+amphioxeia|strain=SCCAP-K-0434	Crocosphaera	0.468313
|Eukaryota|Amorphea|Obazoa|Opisthokonta|Nucletmycea|Fungi|core-fungi|Zoopagomycota|Entomophthoromycotina|Entomophthorales|g:Conidiobolus|Conidiobolus+rhysosporus	Crocosphaera	0.468313
|Eukaryota|Diaphoretickes|Picozoa|strain=MS584-11	Crocosphaera	0.468313
|Eukaryota|Diaphoretickes|Sar|Alveolata|Myzozoa|DP-clade|Dinoflagellata|core-syndiniales|MALV-II|MALV-II-clade-17|clone=PROSOPE	Crocosphaera	0.468313
|Eukaryota|Diaphoretickes|Sar|Stramenopiles|Bigyra|Sagenista|MAST-11|clone=BL000921	Crocosphaera	0.468313
|Eukaryota|Diaphoretickes|Sar|Stramenopiles|Gyrista|Ochrophyta|BD-clade|Bolidophyceae|g:Triparma|Triparma+mediterranea|strain=RCC-239	Crocosphaera	0.468313
|Eukaryota|Diaphoretickes|Sar|Stramenopiles|Gyrista|Ochrophyta|CS-clade|Chrysophyceae|Paraphysomonadida|g:Paraphysomonas|acrospina-clade|Paraphysomonas+acuminata|strain=PML6A	Crocosphaera	0.468313
|Eukaryota|Diaphoretickes|Sar|Stramenopiles|Gyrista|Ochrophyta|CS-clade|Chrysophyceae|Paraphysomonadida|g:Paraphysomonas|acrospina-clade|Paraphysomonas+mikadiforma|strain=JBM02	Crocosphaera	0.468313
|Eukaryota|Diaphoretickes|Sar|Stramenopiles|Gyrista|Ochrophyta|CS-clade|Chrysophyceae|Paraphysomonadida|g:Paraphysomonas|brevispina-clade|strain=JBC29	Crocosphaera	0.468313
|Eukaryota|Diaphoretickes|Sar|Alveolata|Myzozoa|DP-clade|Dinoflagellata|MALV-I|MALV-I-clade-05|clone=AMT15_33B_25	Crocosphaera	0.468313
|Eukaryota|Diaphoretickes|Telonemia|g:Telonema|Tantarcticum-clade|clone=BL010625	Crocosphaera	0.468313
|Eukaryota|Diaphoretickes|Sar|Alveolata|Myzozoa|DP-clade|Dinoflagellata|core-syndiniales|MALV-II|MALV-II-clade-16|clone=SSRPD74	Crocosphaera	0.468313
|Eukaryota|Diaphoretickes|Sar|Stramenopiles|Bigyra|Opalozoa|Nanomonadea|MAST-03J-lineage|clone=SCM27C17	Crocosphaera	0.468313
|Eukaryota|Diaphoretickes|Haptista|Centroplasthelida|clone=SGYY410	Crocosphaera	0.468313
|Eukaryota|Diaphoretickes|Sar|Alveolata|Myzozoa|DP-clade|Dinoflagellata|core-syndiniales|MALV-II|*|*	Crocosphaera	0.468313
|Eukaryota|Diaphoretickes|Sar|Alveolata|Myzozoa|DP-clade|Dinoflagellata|core-syndiniales|MALV-II|Amoebophryaceae|MALV-II-clade-03|strain=ex-Dnorvegica-2000	Crocosphaera	0.468313
|Eukaryota|Diaphoretickes|Sar|Alveolata|Myzozoa|DP-clade|Dinoflagellata|Dinophyceae|core-Gymnodiniales|g:Lepidodinium|*	Crocosphaera	0.468313
|Eukaryota|Diaphoretickes|Sar|Alveolata|Myzozoa|DP-clade|Dinoflagellata|Dinophyceae|Gonyaulacales|g:Gonyaulax|*	Crocosphaera	0.468313
|Eukaryota|Diaphoretickes|Sar|Alveolata|Myzozoa|DP-clade|Dinoflagellata|MALV-III|clone=SCM15C23	Crocosphaera	0.468313
|Eukaryota|Diaphoretickes|Sar|Rhizaria|Cercozoa|Chlorarachnea|core-chlorarachneans|Chlorarachniophyceae|g:Bigelowiella|Bigelowiella+natans|strain=CCMP-621	Crocosphaera	0.468313
|Eukaryota|Diaphoretickes|Sar|Rhizaria|Retaria|Radiolaria|RAD-C-clade|clone=ST3960	Crocosphaera	0.468313
|Eukaryota|Diaphoretickes|Sar|Stramenopiles|Bigyra|Opalozoa|Nanomonadea|MAST-03B-lineage|clone=UEPACOp5	Crocosphaera	0.468313
|Eukaryota|Diaphoretickes|Sar|Stramenopiles|Bigyra|Sagenista|MAST-07|MAST-07A-lineage|clone=H3S1Ae53R	Crocosphaera	0.468313
|Eukaryota|Diaphoretickes|Sar|Stramenopiles|Gyrista|Ochrophyta|CS-clade|Chrysophyceae|Ochromonadales|strain=CCAP-909/3	Crocosphaera	0.468313
|Eukaryota|Diaphoretickes|Sar|Stramenopiles|Gyrista|Ochrophyta|Dictyochophyceae|Florenciellales|g:Pseudochattonella|Pseudochattonella+farcimen|strain=UIO-112	Crocosphaera	0.468313
|Eukaryota|Diaphoretickes|Sar|Stramenopiles|Gyrista|Ochrophyta|Dictyochophyceae|PCR-clade|Pedinellales|g:Pedinella|*	Crocosphaera	0.468313
|Eukaryota|Diaphoretickes|Sar|Rhizaria|Retaria|Radiolaria|Polycystinea|Spumellaria|S-clade-IV|Spongopyloidea|g:Spongopyle|Spongopyle+osculosa	Richelia	0.468086
|Eukaryota|Diaphoretickes|Sar|Stramenopiles|Gyrista|Ochrophyta|CS-clade|Chrysophyceae|Paraphysomonadida|g:Paraphysomonas|brevispina-clade|*	Crocosphaera	0.468076
|Eukaryota|Diaphoretickes|Sar|Stramenopiles|Gyrista|Ochrophyta|CS-clade|Chrysophyceae|Paraphysomonadida|g:Paraphysomonas|brevispina-clade|Paraphysomonas+ovalis|strain=ArbSmall	Crocosphaera	0.468049
|Eukaryota|Diaphoretickes|Sar|Alveolata|Myzozoa|DP-clade|Dinoflagellata|core-syndiniales|MALV-II|MALV-II-clade-06|clone=DH147-EKD6	Crocosphaera	0.468049
|Eukaryota|Diaphoretickes|Sar|Stramenopiles|Gyrista|Ochrophyta|BD-clade|Diatomeae|Leptocylindrophytina|Leptocylindrophyceae|g:Leptocylindrus|*|*	UCYN-A2	0.467774
|Eukaryota|Diaphoretickes|Sar|Alveolata|Myzozoa|DP-clade|Dinoflagellata|Dinophyceae|g:Margalefidinium|Margalefidinium+fulvescens	UCYN-A1	0.467759
|Eukaryota|Diaphoretickes|Haptista|Haptophyta|Prymnesiophyceae|Calcihaptophycidae|Braarudosphaeraceae|strain=Kawachi	Richelia	0.467706
|Eukaryota|Diaphoretickes|Sar|Alveolata|Ciliophora|Intramacronucleata|CON3P|Oligohymenophorea|Astomatia|g:Metaradiophrya|Metaradiophrya+lumbrici	Proteobacteria	0.46731
|Eukaryota|Diaphoretickes|Sar|Rhizaria|Retaria|Radiolaria|Polycystinea|CN-clade|core-CNs|CO-clade|Collodaria|Sphaerozoidae|Collozoum+pelagicum|strain=Pan17	Crocosphaera	0.467228
|Eukaryota|Diaphoretickes|Sar|Stramenopiles|Gyrista|Ochrophyta|BD-clade|Diatomeae|Bacillariophytina|Mediophyceae|Chaetocerotophycidae|g:Chaetoceros|Ctype7|Chaetoceros+tenuissimus	Trichodesmium	0.46707
|Eukaryota|Diaphoretickes|Sar|Alveolata|Myzozoa|DP-clade|Dinoflagellata|Dinophyceae|core-Peridiniales|g:Protoperidinium|Protoperidinium+bipes	UCYN-A1	0.467049
|Eukaryota|Diaphoretickes|Sar|Alveolata|Myzozoa|DP-clade|Dinoflagellata|Dinophyceae|core-Gymnodiniales|*	UCYN-A2	0.466977
|Eukaryota|Diaphoretickes|Sar|Alveolata|Myzozoa|DP-clade|Dinoflagellata|core-syndiniales|MALV-II|MALV-II-clade-10-11|clone=UEPACAFp5	Trichodesmium	0.466886
|Eukaryota|Diaphoretickes|Sar|Alveolata|Ciliophora|Intramacronucleata|CON3P|Colpodea|Cyrtolophosidida|g:Aristerostoma|*	Crocosphaera	0.466529
|Eukaryota|Diaphoretickes|Sar|Alveolata|Myzozoa|DP-clade|Dinoflagellata|Dinophyceae|core-Gymnodiniales|warnowiids|g:Warnowia|strain=BSL-2009a-BC	UCYN-A1	0.466349
|Eukaryota|Diaphoretickes|Sar|Stramenopiles|Gyrista|Ochrophyta|BD-clade|Diatomeae|Bacillariophytina|Mediophyceae|Chaetocerotophycidae|g:Chaetoceros|Ctype6|Chaetoceros+curvisetus	UCYN-A1	0.466264
|Eukaryota|Diaphoretickes|Sar|Alveolata|Myzozoa|DP-clade|Dinoflagellata|core-syndiniales|MALV-II|MALV-II-clade-52|clone=UEPACEp5	UCYN-A1	0.465829
|Eukaryota|Amorphea|Amoebozoa|Tubulinea|Echinamoebidia|g:Vermamoeba|Vermamoeba+vermiformis	UCYN-A1	0.465721
|Eukaryota|Diaphoretickes|Sar|Stramenopiles|Gyrista|Ochrophyta|BD-clade|Diatomeae|Bacillariophytina|Bacillariophyceae|Bacillariophycidae|g:Frustulia|Frustulia+cassieae	Crocosphaera	0.46546
|Eukaryota|Diaphoretickes|Archaeplastida|Chloroplastida|Chlorophyta|Pyramimonadales|g:Pyramimonas|Trichocystis-clade|Pyramimonas+australis|strain=Negrisolo-2000	Crocosphaera	0.465405
|Eukaryota|Diaphoretickes|Sar|Stramenopiles|Gyrista|Ochrophyta|Dictyochophyceae|PCR-clade|Rhizochromulinales|g:Rhizochromulina|strain=CCMP-1243	Trichodesmium	0.465314
|Eukaryota|Diaphoretickes|Sar|Rhizaria|Retaria|Radiolaria|Polycystinea|CN-clade|core-CNs|CO-clade|Collodaria|Sphaerozoidae|Collozoum+pelagicum|strain=Pac20	Proteobacteria	0.465177
|Eukaryota|Diaphoretickes|Sar|Rhizaria|Retaria|Radiolaria|Polycystinea|CN-clade|core-CNs|CO-clade|Collodaria|Sphaerozoidae|Rhaphidozoum+acuferum|*	Proteobacteria	0.465052
|Eukaryota|Diaphoretickes|Sar|Alveolata|Myzozoa|DP-clade|Dinoflagellata|core-syndiniales|MALV-II|clone=UEPAC42p4	Crocosphaera	0.464993
|Eukaryota|Amorphea|Obazoa|Opisthokonta|Holozoa|Choanozoa|Metazoa|Animalia|parahoxozoa|Bilateria|Protostomia|Ecdysozoa|Panarthropoda|Arthropoda|Mandibulata|Pancrustacea|Copepoda|Calanoida|megacalanoids|Paracalanidae|g:Acrocalanus|Acrocalanus+monachus|isolate=Wang-2010	Crocosphaera	0.464819
|Eukaryota|Diaphoretickes|Sar|Alveolata|Ciliophora|Intramacronucleata|CON3P|Oligohymenophorea|Astomatia|g:Metaradiophrya|Metaradiophrya+lumbrici	UCYN-A1	0.4644
|Eukaryota|Diaphoretickes|Sar|Alveolata|Myzozoa|DP-clade|Dinoflagellata|core-syndiniales|MALV-II|MALV-II-clade-06|clone=Q2B12N10	Proteobacteria	0.464209
|Eukaryota|Diaphoretickes|Sar|Rhizaria|Retaria|Radiolaria|Acantharea|clone=ST3960	Proteobacteria	0.463872
|Eukaryota|Diaphoretickes|Sar|Stramenopiles|Bigyra|Opalozoa|Nanomonadea|MAST-03C-lineage|clone=H3S1Ae53U	Crocosphaera	0.463656
|Eukaryota|Diaphoretickes|Sar|Rhizaria|Retaria|Radiolaria|Polycystinea|CN-clade|core-CNs|CO-clade|Collodaria|Collosphaeridae|g:Siphonosphaera|Siphonosphaera+abyssi|strain=Pac7	Richelia	0.463406
|Eukaryota|Diaphoretickes|Sar|Stramenopiles|Gyrista|Ochrophyta|BD-clade|Diatomeae|Bacillariophytina|Mediophyceae|Thalassiosirophycidae|g:Thalassiosira|Thalassiosira+anguste-lineata	UCYN-A1	0.463397
|Eukaryota|Diaphoretickes|Sar|Stramenopiles|Gyrista|Ochrophyta|BD-clade|Diatomeae|Bacillariophytina|Mediophyceae|Thalassiosirophycidae|g:Thalassiosira|Thalassiosira+tumida	UCYN-A1	0.463317
|Eukaryota|Diaphoretickes|Sar|Alveolata|Ciliophora|Intramacronucleata|CON3P|Oligohymenophorea|Apostomatia|Pseudocolliniidae|g:Pseudocollinia|Pseudocollinia+similis	Trichodesmium	0.463185
|Eukaryota|Diaphoretickes|Sar|Alveolata|Myzozoa|DP-clade|Dinoflagellata|MALV-III|clone=OLI11005	UCYN-A1	0.463126
|Eukaryota|Amorphea|Obazoa|Opisthokonta|Holozoa|Choanozoa|Metazoa|Animalia|parahoxozoa|Bilateria|Deuterostomia|Ambulacraria|Echinodermata|Eleutherozoa|Echinozoa|Echinoidea|Euechinoidea|*|*|*	Proteobacteria	0.462968
|Eukaryota|Diaphoretickes|Sar|Stramenopiles|Gyrista|Ochrophyta|BD-clade|Diatomeae|Coscinodiscophytina|g:Actinocyclus	Trichodesmium	0.46293
|Eukaryota|Diaphoretickes|Sar|Alveolata|Ciliophora|Intramacronucleata|SAL|Lamellicorticata|Litostomatea|Helicoprorodontida|g:Helicoprorodon|*	Proteobacteria	0.462814
|Eukaryota|Diaphoretickes|Sar|Stramenopiles|Gyrista|Ochrophyta|MOCH-2|clone=SGYO477	Proteobacteria	0.462794
|Eukaryota|Diaphoretickes|Sar|Rhizaria|Cercozoa|crown-cercozoa|Thecofilosea|Phaeodarea|Phaeo-clade-D-E|g:Tuscaretta|*	Crocosphaera	0.462635
|Eukaryota|Diaphoretickes|Sar|Alveolata|Myzozoa|DP-clade|Dinoflagellata|Dinophyceae|Gonyaulacales|Ceratiaceae|g:Tripos|Tripos+longipes	Crocosphaera	0.462485
|Eukaryota|Diaphoretickes|Sar|Rhizaria|Retaria|Radiolaria|RAD-B-clade|Taxopodida|strain=JB-2011	Proteobacteria	0.462397
|Eukaryota|Diaphoretickes|Sar|Alveolata|Myzozoa|DP-clade|Dinoflagellata|MALV-I|MALV-I-clade-03|clone=BL010320	Proteobacteria	0.462274
|Eukaryota|Diaphoretickes|Sar|Alveolata|Myzozoa|DP-clade|Dinoflagellata|MALV-I|MALV-I-clade-01|clone=FBB25	UCYN-A1	0.462253
|Eukaryota|Diaphoretickes|Sar|Alveolata|Ciliophora|Intramacronucleata|CON3P|Colpodea|Cyrtolophosidida|g:Aristerostoma|strain=ATCC-50986	Proteobacteria	0.462223
|Eukaryota|Diaphoretickes|Sar|Rhizaria|Retaria|Radiolaria|Polycystinea|CN-clade|core-CNs|CO-clade|Collodaria|Sphaerozoidae|Collozoum+inerme|strain=Vil338	Trichodesmium	0.462197
|Eukaryota|Amorphea|Obazoa|Opisthokonta|Holozoa|Choanozoa|Metazoa|Animalia|parahoxozoa|Bilateria|Deuterostomia|Chordata|Urochordata|Ascidiacea|APT-clade|Thaliacea|Doliolidae|*|*	Richelia	0.462131
|Eukaryota|Diaphoretickes|Sar|Rhizaria|Retaria|Radiolaria|RAD-A-clade|clone=SGYP445	Crocosphaera	0.461947
|Eukaryota|Diaphoretickes|Sar|Rhizaria|Retaria|Radiolaria|Polycystinea|Spumellaria|S-clade-IV|Spongopyloidea|g:Spongopyle|Spongopyle+osculosa	Trichodesmium	0.461838
|Eukaryota|Diaphoretickes|Sar|Alveolata|Myzozoa|DP-clade|Dinoflagellata|Dinophyceae|Thoracosphaerales|g:Stoeckeria|*	UCYN-A2	0.461782
|Eukaryota|Diaphoretickes|Sar|Rhizaria|Retaria|Radiolaria|Polycystinea|Spumellaria|S-clade-II|Astrosphaeridae|g:Heliosphaera|strain=83	Richelia	0.461614
|Eukaryota|Amorphea|Amoebozoa|Discosea|Flabellinia|Mycamoebidae|IAFDv98-lineage|clone=IAFDv98	Richelia	0.461269
|Eukaryota|Diaphoretickes|Archaeplastida|Chloroplastida|Chlorophyta|prasinophyte-clade-IX|clone=CC02SE05	Proteobacteria	0.461059
|Eukaryota|Diaphoretickes|Sar|Alveolata|Myzozoa|DP-clade|Dinoflagellata|Dinophyceae|Kareniaceae|BK-clade|*	UCYN-A1	0.460393
|Eukaryota|Diaphoretickes|Sar|Stramenopiles|Bigyra|Opalozoa|Nanomonadea|MAST-03E-lineage|clone=BL001221	UCYN-A1	0.460393
|Eukaryota|Diaphoretickes|Sar|Stramenopiles|Gyrista|Ochrophyta|BD-clade|Diatomeae|Bacillariophytina|Mediophyceae|Thalassiosirophycidae|g:Thalassiosira|Thalassiosira+nordenskioeldii	UCYN-A1	0.460393
|Eukaryota|Diaphoretickes|Sar|Stramenopiles|Gyrista|Ochrophyta|BD-clade|Diatomeae|Bacillariophytina|Mediophyceae|Chaetocerotophycidae|g:Chaetoceros|Ctype1|Chaetoceros+danicus	UCYN-A1	0.459491
|Eukaryota|Diaphoretickes|Sar|Alveolata|Myzozoa|DP-clade|Dinoflagellata|Dinophyceae|strain=AS-2015-ex-Synchaeta	Richelia	0.45942
|Eukaryota|Diaphoretickes|Sar|Alveolata|Ciliophora|Intramacronucleata|SAL|Spirotrichea|Perilemmaphora|Oligotrichia|Choreotrichida|Tintinnina|core-T|CEPR-clade|Ptychocylididae|g:Cymatocylis|Cymatocylis+calyciformis	Proteobacteria	0.459097
|Eukaryota|Diaphoretickes|Sar|Alveolata|Myzozoa|DP-clade|Dinoflagellata|core-syndiniales|MALV-II|MALV-II-clade-09|clone=BS3_D9	Proteobacteria	0.459097
|Eukaryota|Diaphoretickes|Sar|Alveolata|Ciliophora|Intramacronucleata|CON3P|Oligohymenophorea|Scuticociliatia|Philasterida|g:Pseudocohnilembus|Pseudocohnilembus+persalinus|*	UCYN-A1	0.459015
|Eukaryota|Diaphoretickes|Sar|Alveolata|Myzozoa|DP-clade|Dinoflagellata|Dinophyceae|Amphidomataceae|g:Amphidoma|Amphidoma+languida	Crocosphaera	0.458862
|Eukaryota|Diaphoretickes|Sar|Alveolata|Ciliophora|Intramacronucleata|CON3P|Discotrichidae|SCM16C45-clade|clone=SCM16C45	UCYN-A1	0.458855
|Eukaryota|Diaphoretickes|Sar|Alveolata|Myzozoa|DP-clade|Dinoflagellata|Dinophyceae|core-Peridiniales|Monovela-clade|g:Islandinium|Islandinium+tricingulatum	Proteobacteria	0.458601
|Eukaryota|Diaphoretickes|Sar|Rhizaria|Retaria|Radiolaria|Acantharea|clone=SGYP1304	Crocosphaera	0.458576
|Eukaryota|Diaphoretickes|Sar|Rhizaria|Retaria|Radiolaria|Polycystinea|CN-clade|core-CNs|CO-clade|Collodaria|Collosphaeridae|g:Disolenia|*|*	UCYN-A1	0.458557
|Eukaryota|Diaphoretickes|Sar|Stramenopiles|Bigyra|Opalozoa|MAST-12|MAST-12A-lineage|clone=NAMAKO-29	Trichodesmium	0.458415
|Eukaryota|Diaphoretickes|Sar|Alveolata|Myzozoa|DP-clade|Dinoflagellata|MALV-I|MALV-I-clade-03|clone=18BR5	Richelia	0.458402
|Eukaryota|Diaphoretickes|Sar|Alveolata|Ciliophora|Intramacronucleata|SAL|Spirotrichea|Perilemmaphora|Oligotrichia|Oligotrichida|*	Crocosphaera	0.458192
|Eukaryota|Diaphoretickes|Sar|Stramenopiles|Gyrista|Ochrophyta|BD-clade|Diatomeae|Bacillariophytina|Mediophyceae|g:Porosira|Ptype1|Porosira+pseudodenticulata	Crocosphaera	0.458192
|Eukaryota|Amorphea|Obazoa|Opisthokonta|Holozoa|Choanozoa|Metazoa|Animalia|parahoxozoa|Cnidaria|Medusozoa|Hydrozoa|Hydroidolina|Filifera|g:Leuckartiara|Leuckartiara+octona	Trichodesmium	0.457974
|Eukaryota|Diaphoretickes|Picozoa|clone=HL5aSCM04	Trichodesmium	0.457873
|Eukaryota|Diaphoretickes|Sar|Alveolata|Myzozoa|DP-clade|Dinoflagellata|Dinophyceae|Gonyaulacales|g:Gonyaulax|Gonyaulax+polygramma	Crocosphaera	0.45784
|Eukaryota|Diaphoretickes|Sar|Rhizaria|Retaria|Radiolaria|Polycystinea|CN-clade|core-CNs|nassellarians-III-IV|Plagiacanthoidea|clone=SGYS1422	UCYN-A1	0.457753
|Eukaryota|Diaphoretickes|Sar|Stramenopiles|Gyrista|Ochrophyta|CS-clade|Chrysophyceae|Ochromonadales|strain=CCMP-1393	Crocosphaera	0.457699
|Eukaryota|Diaphoretickes|Sar|Alveolata|Myzozoa|DP-clade|Dinoflagellata|Dinophyceae|Gonyaulacales|core-G|FP-clade|g:Fragilidium|strain=CCMP-1920	Richelia	0.45768
|Eukaryota|Diaphoretickes|Sar|Rhizaria|Retaria|Radiolaria|Polycystinea|CN-clade|core-CNs|CO-clade|Collodaria|Sphaerozoidae|strain=BBSR2	UCYN-A1	0.457669
|Eukaryota|Diaphoretickes|Sar|Rhizaria|Retaria|Radiolaria|Polycystinea|Spumellaria|S-clade-I|Spongodiscoidea|g:Euchitonia|Euchitonia+elegans	Crocosphaera	0.457443
|Eukaryota|Diaphoretickes|Sar|Alveolata|Myzozoa|DP-clade|Dinoflagellata|Dinophyceae|Gonyaulacales|core-G|FP-clade|g:Pyrocystis|Pyrocystis+noctiluca	Proteobacteria	0.457272
|Eukaryota|Diaphoretickes|Sar|Stramenopiles|Gyrista|Ochrophyta|BD-clade|Diatomeae|Leptocylindrophytina|Corethrophyceae|g:Corethron|Ctype2|Corethron+hystrix|*	Trichodesmium	0.457218
|Eukaryota|Amorphea|Obazoa|Opisthokonta|Holozoa|Choanozoa|Metazoa|Animalia|parahoxozoa|Bilateria|Protostomia|Ecdysozoa|Panarthropoda|Arthropoda|Mandibulata|Pancrustacea|Copepoda|Calanoida|centropagoids|centropagids|*|*|*|*	Proteobacteria	0.457012
|Eukaryota|Diaphoretickes|Sar|Rhizaria|Retaria|Radiolaria|Polycystinea|CN-clade|core-CNs|CO-clade|Collodaria|Sphaerozoidae|*|*	Proteobacteria	0.456987
|Eukaryota|Diaphoretickes|Sar|Rhizaria|Retaria|Radiolaria|Polycystinea|CN-clade|core-CNs|nassellarians-III-IV|Lychnocanoidea|g:Pterocanium|Pterocanium+campanella	Proteobacteria	0.456937
|Eukaryota|Diaphoretickes|Sar|Stramenopiles|Bigyra|Sagenista|MAST-11|clone=BL000921	Trichodesmium	0.456926
|Eukaryota|Diaphoretickes|Sar|Alveolata|Myzozoa|DP-clade|Dinoflagellata|MALV-I|MALV-I-clade-03|clone=18BR5	Proteobacteria	0.45658
|Eukaryota|Diaphoretickes|Sar|Stramenopiles|Gyrista|Peronosporomycetes|core-oomycetes|AO-clade|*	UCYN-A1	0.456483
|Eukaryota|Diaphoretickes|Sar|Rhizaria|Retaria|Radiolaria|Polycystinea|Spumellaria|S-clade-IV|Actinommidae|g:Actinomma|Actinomma+boreale	Richelia	0.456393
|Eukaryota|Diaphoretickes|Sar|Alveolata|Myzozoa|DP-clade|Dinoflagellata|core-syndiniales|MALV-II|Amoebophryaceae|MALV-II-clade-25|clone=CNCIII05_254	UCYN-A1	0.456373
|Eukaryota|Diaphoretickes|Haptista|Haptophyta|Prymnesiophyceae|Calcihaptophycidae|Braarudosphaeraceae|*	Trichodesmium	0.45636
|Eukaryota|Diaphoretickes|Sar|Alveolata|Myzozoa|DP-clade|Dinoflagellata|core-syndiniales|MALV-II|Amoebophryaceae|MALV-II-clade-01|strain=ex-Kmicrum-2002	Crocosphaera	0.456313
|Eukaryota|Diaphoretickes|Sar|Alveolata|Ciliophora|Intramacronucleata|SAL|Spirotrichea|Perilemmaphora|Oligotrichia|Oligotrichida|*|*	UCYN-A2	0.456252
|Eukaryota|Diaphoretickes|Sar|Alveolata|Myzozoa|DP-clade|Dinoflagellata|MALV-I|MALV-I-clade-02|clone=ex-Hpachydermum-68	UCYN-A1	0.456207
|Eukaryota|Diaphoretickes|Sar|Rhizaria|Retaria|Radiolaria|Polycystinea|CN-clade|core-CNs|CO-clade|Collodaria|Collophidiidae|*	Richelia	0.45602
|Eukaryota|Amorphea|Obazoa|Opisthokonta|Holozoa|Choanozoa|Metazoa|Animalia|parahoxozoa|Cnidaria|Anthozoa|Hexacorallia|Actiniaria|Enthemonae|metridioids|*|*	Crocosphaera	0.455848
|Eukaryota|Diaphoretickes|Sar|Alveolata|Myzozoa|DP-clade|Dinoflagellata|core-syndiniales|MALV-II|Amoebophryaceae|MALV-II-clade-05|clone=Q2A03	UCYN-A1	0.455761
|Eukaryota|Diaphoretickes|Sar|Alveolata|Myzozoa|DP-clade|Dinoflagellata|MALV-I|MALV-I-clade-01|clone=DSGM-24	UCYN-A2	0.455713
|Eukaryota|Amorphea|Obazoa|Opisthokonta|Holozoa|Choanozoa|Metazoa|Animalia|parahoxozoa|Bilateria|Deuterostomia|Chordata|Vertebrata|Gnathostomata|Teleostomi|Actinopterygii|Actinopteri|Neopterygii|Teleostei|Clupeocephala|Euteleosteomorpha|Beloniformes|Adrianichthyidae|Oryziinae|g:Oryzias|Oryzias+latipes	Proteobacteria	0.45543
|Eukaryota|Diaphoretickes|Sar|Rhizaria|Retaria|Radiolaria|Polycystinea|CN-clade|core-CNs|nassellarians-III-IV|Pterocoryothoidea|g:Pterocorys|strain=Takahashi-2004	Crocosphaera	0.455389
|Eukaryota|Diaphoretickes|Sar|Alveolata|Myzozoa|DP-clade|Dinoflagellata|MALV-I|MALV-I-clade-08|clone=ex-Aboreale-30	Crocosphaera	0.455288
|Eukaryota|Diaphoretickes|Picozoa|clone=HL5aSCM04	UCYN-A1	0.455168
|Eukaryota|Diaphoretickes|Sar|Alveolata|Myzozoa|DP-clade|Dinoflagellata|Dinophyceae|Gonyaulacales|core-G|g:Pyrophacus|Pyrophacus+steinii	Trichodesmium	0.454992
|Eukaryota|Diaphoretickes|Sar|Stramenopiles|Gyrista|Ochrophyta|BD-clade|Bolidophyceae|g:Triparma|Triparma+pacifica|*	Richelia	0.454729
|Eukaryota|Diaphoretickes|Sar|Rhizaria|Retaria|Radiolaria|Acantharea|*	Proteobacteria	0.454434
|Eukaryota|Diaphoretickes|Sar|Rhizaria|Cercozoa|crown-cercozoa|Thecofilosea|Phaeodarea|Phaeo-clade-C|g:Porospathis|Porospathis+holostoma	Crocosphaera	0.454054
|Eukaryota|Diaphoretickes|Sar|Stramenopiles|Bigyra|Opalozoa|Nanomonadea|MAST-03D-lineage|clone=E_MO_2F05_OTU34	Crocosphaera	0.454054
|Eukaryota|Amorphea|Obazoa|Opisthokonta|Holozoa|Choanozoa|Metazoa|Animalia|parahoxozoa|Cnidaria|Medusozoa|Hydrozoa|Trachylina|Limnomedusae|g:Monobrachium|Monobrachium+parasiticum	Trichodesmium	0.453985
|Eukaryota|Amorphea|Obazoa|Opisthokonta|Holozoa|Choanozoa|Metazoa|Animalia|parahoxozoa|Bilateria|Deuterostomia|Chordata|Urochordata|Ascidiacea|APT-clade|Thaliacea|Salpidae|g:Thalia|Thalia+orientalis	Crocosphaera	0.453746
|Eukaryota|Diaphoretickes|Sar|Alveolata|Myzozoa|DP-clade|Dinoflagellata|Dinophyceae|Amphidomataceae|g:Azadinium|*	Crocosphaera	0.453746
|Eukaryota|Diaphoretickes|Sar|Rhizaria|Retaria|Radiolaria|Polycystinea|CN-clade|core-CNs|CO-clade|Collodaria|Collosphaeridae|Collosphaera+tuberosa|strain=Ind48	Proteobacteria	0.45362
|Eukaryota|Diaphoretickes|Sar|Alveolata|Myzozoa|DP-clade|Dinoflagellata|Dinophyceae|g:Achradina|Achradina+pulchra	Trichodesmium	0.453278
|Eukaryota|Diaphoretickes|Sar|Stramenopiles|Gyrista|Ochrophyta|CS-clade|Chrysophyceae|Ochromonadales|strain=RCC-2293	UCYN-A1	0.453024
|Eukaryota|Diaphoretickes|Sar|Rhizaria|Retaria|Radiolaria|Polycystinea|Spumellaria|S-clade-I|Spongodiscoidea|g:Dictyocoryne|Dictyocoryne+profunda	UCYN-A1	0.453005
|Eukaryota|Amorphea|Obazoa|Opisthokonta|Holozoa|Choanozoa|Metazoa|Animalia|parahoxozoa|Cnidaria|Medusozoa|Hydrozoa|Trachylina|NT-clade|core-Trachymedusae|rhopalonematids|g:Sminthea|Sminthea+arctica	Crocosphaera	0.452778
|Eukaryota|Amorphea|Obazoa|Opisthokonta|Holozoa|Choanozoa|Metazoa|Animalia|parahoxozoa|Bilateria|Protostomia|Ecdysozoa|Panarthropoda|Arthropoda|Mandibulata|Pancrustacea|Copepoda|Calanoida|megacalanoids|Calanidae|g:Neocalanus|*|isolate=Ikeda-2002	Crocosphaera	0.452751
|Eukaryota|Diaphoretickes|Sar|Stramenopiles|Gyrista|Ochrophyta|Pinguiophyceae|g:Pinguiochrysis|Pinguiochrysis+pyriformis	UCYN-A1	0.45253
|Eukaryota|Amorphea|Obazoa|Opisthokonta|Holozoa|Choanozoa|Choanoflagellata|Craspedida|Monosiga-lineage|g:Monosiga|Monosiga+brevicollis|*	Trichodesmium	0.452392
|Eukaryota|Amorphea|Obazoa|Opisthokonta|Nucletmycea|Fungi|core-fungi|Dikarya|Ascomycota|saccharomyceta|Pezizomycotina|leotiomyceta|dothideomyceta|Dothideomycetes|g:Hortaea|Hortaea+werneckii	Proteobacteria	0.45231
|Eukaryota|Diaphoretickes|Picozoa|clone=HL5aSCM04	Proteobacteria	0.452044
|Eukaryota|Diaphoretickes|Sar|Stramenopiles|Gyrista|Ochrophyta|BD-clade|Diatomeae|Coscinodiscophytina|g:Asteromphalus|strain=ECT3832Aster	Richelia	0.45203
|Eukaryota|Diaphoretickes|Sar|Alveolata|Myzozoa|DP-clade|Dinoflagellata|Dinophyceae|core-Gymnodiniales|g:Barrufeta|Barrufeta+bravensis	Richelia	0.45188
|Eukaryota|Diaphoretickes|Sar|Alveolata|Myzozoa|DP-clade|Dinoflagellata|MALV-I|MALV-I-clade-05|clone=AMT15_33B_25	Proteobacteria	0.451788
|Eukaryota|Diaphoretickes|Sar|Alveolata|Myzozoa|DP-clade|Dinoflagellata|MALV-I|MALV-I-clade-05|clone=SCM37C30	Proteobacteria	0.451788
|Eukaryota|Diaphoretickes|Sar|Rhizaria|Retaria|Radiolaria|Acantharea|clade-Acanth-I|clone=SGYS429	Proteobacteria	0.451788
|Eukaryota|Diaphoretickes|Sar|Stramenopiles|Gyrista|Ochrophyta|BD-clade|Diatomeae|Bacillariophytina|Bacillariophyceae|Bacillariophycidae|g:Gyrosigma|*	Proteobacteria	0.451788
|Eukaryota|Amorphea|Obazoa|Opisthokonta|Holozoa|Choanozoa|Choanoflagellata|Acanthoecida|Stephanoecidae|Aunguiculata-clade|*	Trichodesmium	0.451718
|Eukaryota|Amorphea|Obazoa|Opisthokonta|Holozoa|Choanozoa|Metazoa|Animalia|parahoxozoa|Bilateria|Protostomia|Ecdysozoa|Panarthropoda|Arthropoda|Mandibulata|Pancrustacea|Copepoda|Podoplea|Cyclopoida|Ergasilida|poecilostomes|Lichomolgoidea|core-L|CS-clade|Corycaeidae|g:Corycaeus|Corycaeus+speciosus|isolate=Wang-2010	Richelia	0.451705
|Eukaryota|Diaphoretickes|Sar|Rhizaria|Retaria|Radiolaria|Polycystinea|CN-clade|core-CNs|CO-clade|Collodaria|Sphaerozoidae|Collozoum+inerme|strain=Vil338	UCYN-A2	0.451573
|Eukaryota|Diaphoretickes|Sar|Alveolata|Myzozoa|DP-clade|Dinoflagellata|MALV-I|MALV-I-clade-06|clone=OLI11029	UCYN-A1	0.451563
|Eukaryota|Diaphoretickes|Sar|Rhizaria|Retaria|Radiolaria|RAD-B-clade|RAD-B-group-I|clone=CC02A175	UCYN-A1	0.451563
|Eukaryota|Diaphoretickes|Sar|Rhizaria|Retaria|Radiolaria|Acantharea|clone=ST3500	UCYN-A2	0.451552
|Eukaryota|Diaphoretickes|Archaeplastida|Chloroplastida|Chlorophyta|prasinophyte-clade-IX|clone=CC02SE05	Trichodesmium	0.451544
|Eukaryota|Diaphoretickes|Sar|Rhizaria|Retaria|Radiolaria|Polycystinea|CN-clade|core-CNs|nassellarians-III-IV|Plagiacanthoidea|g:Peromelissa|Peromelissa+tricuspidata	Proteobacteria	0.450913
|Eukaryota|Diaphoretickes|Sar|Stramenopiles|Gyrista|Ochrophyta|BD-clade|Diatomeae|Bacillariophytina|Bacillariophyceae|Bacillariophycidae|g:Pseudo-nitzschia|Pseudo-nitzschia+pseudodelicatissima	Trichodesmium	0.450845
|Eukaryota|Diaphoretickes|Sar|Alveolata|Myzozoa|DP-clade|Dinoflagellata|Dinophyceae|g:Margalefidinium|Margalefidinium+polykrikoides|strain=CCPK06	UCYN-A1	0.450816
|Eukaryota|Diaphoretickes|Haptista|Haptophyta|Prymnesiophyceae|Prymnesiales|Prymnesiaceae|g:Haptolina|*	UCYN-A1	0.450628
|Eukaryota|Diaphoretickes|Sar|Alveolata|Myzozoa|DP-clade|Dinoflagellata|MALV-I|MALV-I-clade-04|*	UCYN-A1	0.450566
|Eukaryota|Amorphea|Obazoa|Opisthokonta|Holozoa|Choanozoa|Metazoa|Animalia|parahoxozoa|Bilateria|Protostomia|Ecdysozoa|Panarthropoda|Arthropoda|Mandibulata|Pancrustacea|Copepoda|Calanoida|centropagoids|centropagids|Centropagidae|g:Centropages|Centropages+furcatus|isolate=Wang-2010	Trichodesmium	0.450402
|Eukaryota|Diaphoretickes|Sar|Rhizaria|Retaria|Radiolaria|Polycystinea|CN-clade|core-CNs|nassellarians-III-IV|Plagiacanthoidea|clone=SGYP742	UCYN-A1	0.450374
|Eukaryota|Diaphoretickes|Sar|Rhizaria|Retaria|Radiolaria|Polycystinea|CN-clade|core-CNs|CO-clade|Collodaria|Collosphaeridae|Collosphaera+tuberosa|*	Trichodesmium	0.450305
|Eukaryota|Diaphoretickes|Telonemia|g:Telonema|Tantarcticum-clade|clone=Biosope_T33	Proteobacteria	0.450216
|Eukaryota|nm-Cryptomonadales|nm-lineage-B|g:nm-Geminigera|nm-Geminigera+cryophila|strain=CCMP-2564	UCYN-A1	0.449567
|Eukaryota|Diaphoretickes|Sar|Stramenopiles|Gyrista|Ochrophyta|BD-clade|Diatomeae|Bacillariophytina|Mediophyceae|Thalassiosirophycidae|g:Skeletonema|*	UCYN-A1	0.449557
|Eukaryota|Diaphoretickes|Sar|Rhizaria|Retaria|Radiolaria|Polycystinea|CN-clade|core-CNs|CO-clade|Collodaria|*|*	Crocosphaera	0.449202
|Eukaryota|Diaphoretickes|Sar|Alveolata|Myzozoa|DP-clade|Dinoflagellata|core-syndiniales|MALV-II|MALV-II-clade-40|clone=SCM37C19	UCYN-A1	0.449127
|Eukaryota|Diaphoretickes|Sar|Rhizaria|Retaria|Radiolaria|Polycystinea|CN-clade|core-CNs|CO-clade|Collodaria|*	Crocosphaera	0.448939
|Eukaryota|Diaphoretickes|Sar|Alveolata|Myzozoa|DP-clade|Dinoflagellata|MALV-I|MALV-I-clade-03|clone=BL010320	Richelia	0.448937
|Eukaryota|Diaphoretickes|Sar|Alveolata|Myzozoa|DP-clade|Dinoflagellata|Dinophyceae|core-Peridiniales|g:Protoperidinium|Protoperidinium+elegans	Trichodesmium	0.448933
|Eukaryota|Diaphoretickes|Sar|Alveolata|Myzozoa|DP-clade|Dinoflagellata|Dinophyceae|Suessiales|Suessiaceae|g:Piscinoodinium|strain=RWL-2007-84-D-081001	Richelia	0.448901
|Eukaryota|Diaphoretickes|Archaeplastida|Chloroplastida|Chlorophyta|Pyramimonadales|g:Pyramimonas|Vestigifera-clade|Pyramimonas+gelidicola|*	UCYN-A2	0.448804
|Eukaryota|Diaphoretickes|Sar|Alveolata|Ciliophora|Intramacronucleata|CON3P|Prostomatea|Colepidae|g:Tiarina|strain=JD-2015-Cilie2	Crocosphaera	0.44877
|Eukaryota|Diaphoretickes|Sar|Rhizaria|Retaria|Radiolaria|Polycystinea|CN-clade|core-CNs|CO-clade|Collodaria|Sphaerozoidae|Collozoum+pelagicum|strain=Pan17	Trichodesmium	0.448675
|Eukaryota|Diaphoretickes|Sar|Stramenopiles|Bigyra|Sagenista|MAST-07|MAST-07B-lineage|clone=UEPAC30Cp2	Crocosphaera	0.448446
|Eukaryota|Diaphoretickes|Sar|Stramenopiles|Gyrista|Ochrophyta|CS-clade|Chrysophyceae|Paraphysomonadida|g:Paraphysomonas|acrospina-clade|Paraphysomonas+perforata|strain=SOTON-A	Crocosphaera	0.448396
|Eukaryota|Diaphoretickes|Sar|Stramenopiles|Gyrista|Ochrophyta|BD-clade|Diatomeae|Bacillariophytina|Mediophyceae|Cymatosirophycidae|g:Campylosira|Campylosira+cymbelliformis	UCYN-A1	0.448298
|Eukaryota|Diaphoretickes|Sar|Alveolata|Myzozoa|DP-clade|Dinoflagellata|Dinophyceae|core-Gymnodiniales|g:Paragymnodinium|Paragymnodinium+shiwhaense	Proteobacteria	0.447566
|Eukaryota|Amorphea|Obazoa|Opisthokonta|Holozoa|Choanozoa|Metazoa|Animalia|parahoxozoa|Bilateria|Protostomia|Ecdysozoa|Panarthropoda|Arthropoda|Mandibulata|Pancrustacea|Copepoda|Calanoida|megacalanoids|Calanidae|g:Neocalanus|*|isolate=Ikeda-2002	UCYN-A1	0.447542
|Eukaryota|Diaphoretickes|Sar|Stramenopiles|Gyrista|Ochrophyta|Dictyochophyceae|PCR-clade|Rhizochromulinales|g:Rhizochromulina|strain=CCMP-1243	Crocosphaera	0.447522
|Eukaryota|Diaphoretickes|Archaeplastida|Chloroplastida|Chlorophyta|Mamiellophyceae|Mamiellales|Mamiellaceae|g:Micromonas|Micromonas+pusilla|*	UCYN-A2	0.447386
|Eukaryota|Diaphoretickes|Sar|Stramenopiles|Gyrista|Ochrophyta|BD-clade|Diatomeae|Bacillariophytina|Mediophyceae|Thalassiosirophycidae|g:Skeletonema|Skeletonema+menzellii	Trichodesmium	0.44727
|Eukaryota|Amorphea|Obazoa|Opisthokonta|Holozoa|Choanozoa|Metazoa|Animalia|Ctenophora|mertensiids|g:Charistephane|Charistephane+fugiens	Richelia	0.447087
|Eukaryota|Diaphoretickes|Cryptista|Cryptophyceae|Cryptomonadales|lineage-D|g:Hemiselmis|Hemiselmis+cryptochromatica|strain=CCMP-1181	UCYN-A1	0.446997
|Eukaryota|Diaphoretickes|Sar|Rhizaria|Cercozoa|Chlorarachnea|NOR26	Trichodesmium	0.446736
|Eukaryota|Diaphoretickes|Sar|Rhizaria|Retaria|Radiolaria|Polycystinea|Spumellaria|S-clade-III|Excentroconchidae|clone=SGYY905	Proteobacteria	0.446585
|Eukaryota|Diaphoretickes|Haptista|Haptophyta|HAP-3-clade|clone=Ma135-Pav3-C16	UCYN-A1	0.446538
|Eukaryota|Amorphea|Obazoa|Opisthokonta|Nucletmycea|Fungi|core-fungi|Dikarya|Basidiomycota|Pucciniomycotina|*|*|*	Proteobacteria	0.446398
|Eukaryota|Amorphea|Obazoa|Opisthokonta|Holozoa|Choanozoa|Metazoa|Animalia|parahoxozoa|Cnidaria|Medusozoa|Hydrozoa|Hydroidolina|Filifera|*|*	UCYN-A1	0.446136
|Eukaryota|Diaphoretickes|Sar|Rhizaria|Retaria|Radiolaria|Polycystinea|CN-clade|core-CNs|CO-clade|Collodaria|Collophidiidae|Collophidium+ovatum|strain=Sat4	Richelia	0.445738
|Trichodesmium	Richelia	0.445698
|Eukaryota|Diaphoretickes|Sar|Stramenopiles|Gyrista|Ochrophyta|Raphidophyceae|core-raphidophytes|Haramonadaceae|g:Haramonas|*|*	UCYN-A1	0.445618
|Eukaryota|Diaphoretickes|Sar|Alveolata|Ciliophora|Intramacronucleata|SAL|Lamellicorticata|Litostomatea|core-L|Didiniidae|g:Monodinium|clone=ST8300	Trichodesmium	0.44539
|Eukaryota|Diaphoretickes|Sar|Rhizaria|Retaria|Radiolaria|Polycystinea|CN-clade|core-CNs|nassellarians-III-IV|Plagiacanthoidea|g:Peromelissa|Peromelissa+tricuspidata	Trichodesmium	0.445377
|Eukaryota|Diaphoretickes|Archaeplastida|Chloroplastida|Chlorophyta|Chloropicophyceae|g:Chloropicon|strain=MBIC10749	Proteobacteria	0.445283
|Eukaryota|Diaphoretickes|Sar|Alveolata|Ciliophora|Intramacronucleata|SAL|Spirotrichea|Perilemmaphora|Oligotrichia|Oligotrichida|Parallelostrombidium+conicum	Trichodesmium	0.445191
|Eukaryota|Diaphoretickes|Sar|Alveolata|Myzozoa|DP-clade|Dinoflagellata|MALV-I|MALV-I-clade-08|clone=ex-Aboreale-30	Richelia	0.444718
|Eukaryota|Amorphea|Obazoa|Opisthokonta|Nucletmycea|Fungi|core-fungi|Zoopagomycota|Entomophthoromycotina|Entomophthorales|g:Conidiobolus|Conidiobolus+rhysosporus	Trichodesmium	0.44462
|Eukaryota|Diaphoretickes|Sar|Alveolata|Ciliophora|Intramacronucleata|SAL|Spirotrichea|Perilemmaphora|Oligotrichia|Choreotrichida|g:Leegaardiella|clone=HL5aSCM04	Richelia	0.44455
|Eukaryota|Diaphoretickes|Sar|Alveolata|Myzozoa|DP-clade|Dinoflagellata|core-syndiniales|MALV-II|MALV-II-clade-14|clone=DH147-EKD19	Richelia	0.44455
|Eukaryota|Diaphoretickes|Sar|Alveolata|Myzozoa|DP-clade|Dinoflagellata|core-syndiniales|MALV-II|Amoebophryaceae|MALV-II-clade-03|strain=ex-Dnorvegica-2000	Proteobacteria	0.444547
|Eukaryota|Diaphoretickes|Sar|Rhizaria|Cercozoa|crown-cercozoa|Thecofilosea|Phaeodarea|Phaeo-clade-G|g:Coelodendrum|Coelodendrum+furcatissimum	Crocosphaera	0.444517
|Eukaryota|Diaphoretickes|Sar|Rhizaria|Retaria|Radiolaria|Acantharea|acantharean-clade-C|strain=Ei71	Richelia	0.444384
|Eukaryota|Diaphoretickes|Sar|Stramenopiles|Gyrista|Ochrophyta|BD-clade|Diatomeae|Bacillariophytina|Mediophyceae|Chaetocerotophycidae|g:Chaetoceros|Ctype3|Chaetoceros+circinalis	UCYN-A1	0.443957
|Eukaryota|Diaphoretickes|Sar|Rhizaria|Retaria|Radiolaria|Polycystinea|CN-clade|core-CNs|CO-clade|Collodaria|Collosphaeridae|Collosphaera+tuberosa|strain=Ind48	Trichodesmium	0.443898
|Eukaryota|Amorphea|Obazoa|Opisthokonta|Holozoa|Choanozoa|Metazoa|Animalia|parahoxozoa|Bilateria|Protostomia|Ecdysozoa|Panarthropoda|Arthropoda|Mandibulata|Pancrustacea|Malacostraca|Eumalacostraca|Peracarida|Isopoda|Cymothoida|Dajidae|g:Zonophryxus|Zonophryxus+quinquedens	UCYN-A1	0.443895
|Eukaryota|Diaphoretickes|Sar|Alveolata|Myzozoa|DP-clade|Dinoflagellata|Dinophyceae|core-Gymnodiniales|warnowiids|g:Proterythropsis|*	Proteobacteria	0.443856
|Eukaryota|Diaphoretickes|Sar|Rhizaria|Retaria|Radiolaria|RAD-B-clade|RAD-B-group-I|clone=CC02A175	Crocosphaera	0.443739
|Eukaryota|Amorphea|Obazoa|Opisthokonta|Holozoa|Choanozoa|Metazoa|Animalia|parahoxozoa|Bilateria|Protostomia|Ecdysozoa|Panarthropoda|Arthropoda|Mandibulata|Pancrustacea|Malacostraca|Eumalacostraca|Eucarida|Decapoda|Brachyura|*|*	Proteobacteria	0.443698
|Eukaryota|Diaphoretickes|Sar|Alveolata|Myzozoa|DP-clade|Dinoflagellata|Dinophyceae|Gonyaulacales|core-G|AO-clade|g:Alexandrium|Alexandrium+tamutum	Proteobacteria	0.44359
|Eukaryota|Diaphoretickes|Sar|Alveolata|Myzozoa|DP-clade|Dinoflagellata|core-syndiniales|MALV-II|clone=ex-Aboreale-39	Proteobacteria	0.443394
|Eukaryota|Diaphoretickes|Sar|Rhizaria|Retaria|Radiolaria|Polycystinea|Spumellaria|S-clade-III|Rhizosphaeridae|g:Rhizosphaera|*	Trichodesmium	0.443323
|Eukaryota|Diaphoretickes|Sar|Alveolata|Myzozoa|DP-clade|Dinoflagellata|MALV-I|MALV-I-clade-05|clone=OLI11038	Crocosphaera	0.443103
|Eukaryota|Diaphoretickes|Sar|Rhizaria|Retaria|Radiolaria|Polycystinea|CN-clade|core-CNs|nassellarians-III-IV|Plagiacanthoidea|g:Lithomelissa|Lithomelissa+setosa	UCYN-A2	0.443101
|Eukaryota|Diaphoretickes|Sar|Alveolata|Myzozoa|AC-clade|Apicomplexa|gregarinomorphea|Lecudinoidea|LL-clade|Lecudina+phyllochaetopteri	Crocosphaera	0.442915
|Eukaryota|Diaphoretickes|Sar|Rhizaria|Retaria|Radiolaria|Polycystinea|CN-clade|core-CNs|CO-clade|Collodaria|Sphaerozoidae|*	UCYN-A2	0.442822
|Eukaryota|Diaphoretickes|Sar|Rhizaria|Retaria|Radiolaria|Acantharea|clade-Acanth-I|clone=SGYY915	Richelia	0.442798
|Eukaryota|Diaphoretickes|Picozoa|strain=MS584-22	UCYN-A1	0.44274
|Eukaryota|Diaphoretickes|Sar|Alveolata|Myzozoa|DP-clade|Dinoflagellata|core-syndiniales|MALV-II|MALV-II-clade-15|clone=DH148-EKD14	Richelia	0.442508
|Eukaryota|Diaphoretickes|Sar|Rhizaria|Retaria|Radiolaria|Polycystinea|CN-clade|core-CNs|nassellarians-II|Acanthodesmoidea|g:Ceratospyris|Ceratospyris+hyperborea|strain=134	Trichodesmium	0.442413
|Eukaryota|Diaphoretickes|Sar|Alveolata|Myzozoa|DP-clade|Dinoflagellata|Dinophyceae|Amphidomataceae|g:Azadinium|core-A|strain=HJ-2011	UCYN-A1	0.442152
|Eukaryota|Diaphoretickes|Sar|Alveolata|Myzozoa|DP-clade|Dinoflagellata|g:Abedinium|Abedinium+dasypus	Proteobacteria	0.442117
|Eukaryota|Diaphoretickes|Sar|Alveolata|Myzozoa|DP-clade|Dinoflagellata|core-syndiniales|MALV-II|Amoebophryaceae|MALV-II-clade-03|*	UCYN-A2	0.441611
|Eukaryota|Amorphea|Obazoa|Opisthokonta|Holozoa|Choanozoa|Choanoflagellata|Acanthoecida|Stephanoecidae|Dgrandis-clade|Stephanoeca+cauliculata|strain=Carr-2010	Trichodesmium	0.441589
|Eukaryota|Diaphoretickes|Archaeplastida|Chloroplastida|Chlorophyta|Pyramimonadales|g:Pyramimonas|Trichocystis-clade|strain=RCC-2500	UCYN-A2	0.441141
|Eukaryota|Diaphoretickes|Sar|Alveolata|Myzozoa|DP-clade|Dinoflagellata|Dinophyceae|*|*|*	UCYN-A1	0.440959
|Eukaryota|Diaphoretickes|Sar|Stramenopiles|Gyrista|Ochrophyta|BD-clade|Diatomeae|Coscinodiscophytina|g:Actinocyclus|Actinocyclus+actinochilus	Trichodesmium	0.440733
|Eukaryota|Diaphoretickes|Sar|Alveolata|Ciliophora|Intramacronucleata|SAL|Spirotrichea|Perilemmaphora|Oligotrichia|Oligotrichida|*|*	Proteobacteria	0.440514
|Eukaryota|Amorphea|Obazoa|Opisthokonta|Holozoa|Choanozoa|Metazoa|Animalia|parahoxozoa|Bilateria|Protostomia|Ecdysozoa|Panarthropoda|Arthropoda|Mandibulata|Pancrustacea|Copepoda|Podoplea|Cyclopoida|Ergasilida|poecilostomes|Lichomolgoidea|core-L|CS-clade|Corycaeidae|g:Ditrichocorycaeus|Ditrichocorycaeus+anglicus|isolate=DZMB288-18S50	Trichodesmium	0.440465
|Eukaryota|Diaphoretickes|Sar|Stramenopiles|Gyrista|Ochrophyta|CS-clade|Chrysophyceae|Paraphysomonadida|g:Paraphysomonas|*|*	Trichodesmium	0.440115
|Eukaryota|Diaphoretickes|Sar|Alveolata|Myzozoa|DP-clade|Dinoflagellata|MALV-I|MALV-I-clade-03|clone=BL010320	Crocosphaera	0.440093
|Eukaryota|Diaphoretickes|Sar|Alveolata|Myzozoa|DP-clade|Dinoflagellata|Dinophyceae|Amphidomataceae|g:Azadinium|Azadinium+perforatum	Richelia	0.439729
|Eukaryota|Diaphoretickes|Sar|Alveolata|Myzozoa|DP-clade|Dinoflagellata|Dinophyceae|core-Gymnodiniales|g:Chytriodinium|strain=Atlantic-7	UCYN-A1	0.439723
|Eukaryota|Diaphoretickes|Sar|Alveolata|Myzozoa|DP-clade|Dinoflagellata|Dinophyceae|core-Gymnodiniales|g:Gyrodiniellum|strain=UDMS0803	Trichodesmium	0.439459
|Eukaryota|Diaphoretickes|Sar|Stramenopiles|Gyrista|Ochrophyta|Dictyochophyceae|Dictyochales|g:Octactis|Octactis+speculum|strain=CCMP-1381	UCYN-A1	0.439442
|Eukaryota|Amorphea|Obazoa|Opisthokonta|Holozoa|Choanozoa|Metazoa|Animalia|parahoxozoa|Bilateria|Protostomia|Ecdysozoa|Panarthropoda|Arthropoda|Mandibulata|Pancrustacea|Copepoda|Calanoida|centropagoids|centropagids|Pontellidae|g:Anomalocera|Anomalocera+patersoni|isolate=MT00522	Trichodesmium	0.439247
|Eukaryota|Diaphoretickes|Sar|Alveolata|Myzozoa|DP-clade|Dinoflagellata|Dinophyceae|g:Blastodinium|Bspinulosum-clade|Blastodinium+pruvoti	Trichodesmium	0.438999
|Eukaryota|Diaphoretickes|Picozoa|strain=MS584-11	UCYN-A1	0.438983
|Eukaryota|Diaphoretickes|Sar|Stramenopiles|Bigyra|Sagenista|MAST-09|MAST-09C-lineage|clone=DSGM-41	Trichodesmium	0.438848
|Eukaryota|Amorphea|Obazoa|Opisthokonta|Holozoa|Choanozoa|Metazoa|Animalia|parahoxozoa|Bilateria|Protostomia|Ecdysozoa|Panarthropoda|Arthropoda|Mandibulata|Pancrustacea|Copepoda|Calanoida|megacalanoids|Calanidae|g:Cosmocalanus|Cosmocalanus+darwinii|isolate=Wang-2010	Proteobacteria	0.438805
|Eukaryota|Amorphea|Obazoa|Opisthokonta|Holozoa|Choanozoa|Metazoa|Animalia|parahoxozoa|Bilateria|Protostomia|Ecdysozoa|Panarthropoda|Arthropoda|Mandibulata|Pancrustacea|Oligostraca|Ostracoda|Myodocopa|Myodocopida|Cypridinidae|g:Melavargula|Melavargula+japonica	UCYN-A1	0.438672
|Eukaryota|Diaphoretickes|Sar|Stramenopiles|Bigyra|Opalozoa|Nanomonadea|MAST-03I-lineage|g:Solenicola|Solenicola+setigera|strain=FG11	Crocosphaera	0.438523
|Eukaryota|Diaphoretickes|Sar|Stramenopiles|Gyrista|Ochrophyta|Dictyochophyceae|Florenciellales|g:Florenciella|Florenciella+parvula|*	Proteobacteria	0.438408
|Eukaryota|Diaphoretickes|Sar|Rhizaria|Retaria|Radiolaria|RAD-B-clade|Taxopodida|strain=JJP-2003	Trichodesmium	0.438385
|Eukaryota|Diaphoretickes|Sar|Alveolata|Myzozoa|DP-clade|Dinoflagellata|Dinophyceae|Gonyaulacales|core-G|AO-clade|g:Alexandrium|Ataylorii-clade|*	Trichodesmium	0.438361
|Eukaryota|Diaphoretickes|Sar|Rhizaria|Retaria|Radiolaria|Polycystinea|Spumellaria|S-clade-IV|Pylonioidea|g:Tetrapyle|strain=1037	Trichodesmium	0.438205
|Eukaryota|Diaphoretickes|Sar|Alveolata|Myzozoa|DP-clade|Dinoflagellata|Dinophyceae|core-Gymnodiniales|warnowiids|strain=Warnowia-Florida	Proteobacteria	0.438085
|Eukaryota|Diaphoretickes|Sar|Alveolata|Myzozoa|DP-clade|Dinoflagellata|core-syndiniales|MALV-II|MALV-II-clade-22|clone=H02N5	Trichodesmium	0.438041
|Eukaryota|Diaphoretickes|Sar|Alveolata|Myzozoa|DP-clade|Dinoflagellata|Dinophyceae|g:Gyrodinium|*	Trichodesmium	0.437806
|Eukaryota|Diaphoretickes|Sar|Alveolata|Myzozoa|DP-clade|Dinoflagellata|Dinophyceae|Kareniaceae|BK-clade|*	Trichodesmium	0.437574
|Eukaryota|Amorphea|Obazoa|Opisthokonta|Holozoa|Choanozoa|Metazoa|Animalia|parahoxozoa|Bilateria|Deuterostomia|Chordata|Vertebrata|Gnathostomata|Teleostomi|Actinopterygii|Actinopteri|Neopterygii|Teleostei|Clupeocephala|Euteleosteomorpha|Gobiiformes|*|*|*	Trichodesmium	0.437489
|Eukaryota|Diaphoretickes|Sar|Alveolata|Ciliophora|Intramacronucleata|CON3P|Phyllopharyngea|Subkinetalia|RS-clade|Suctoria|g:Ephelota|Ephelota+plana	Trichodesmium	0.437489
|Eukaryota|Diaphoretickes|Sar|Alveolata|Ciliophora|Intramacronucleata|SAL|Spirotrichea|Perilemmaphora|Oligotrichia|Choreotrichida|Rimostrombidium+veniliae	Trichodesmium	0.437489
|Eukaryota|Diaphoretickes|Sar|Rhizaria|Cercozoa|crown-cercozoa|Thecofilosea|Cryomonadida|clone=KRL03E39	Trichodesmium	0.437489
|Eukaryota|Diaphoretickes|Sar|Stramenopiles|Gyrista|Ochrophyta|Dictyochophyceae|Florenciellales|g:Florenciella|Florenciella+parvula|*	Trichodesmium	0.437489
|Eukaryota|Diaphoretickes|Sar|Stramenopiles|Bigyra|Opalozoa|Nanomonadea|MAST-03I-lineage|g:Solenicola|Solenicola+setigera|strain=FG11	UCYN-A1	0.437271
|Eukaryota|Diaphoretickes|Sar|Alveolata|Myzozoa|DP-clade|Dinoflagellata|Dinophyceae|core-Gymnodiniales|warnowiids|strain=Warnowia-Florida	Richelia	0.437227
|Eukaryota|Diaphoretickes|Sar|Stramenopiles|Gyrista|Ochrophyta|BD-clade|Diatomeae|Bacillariophytina|Mediophyceae|Chaetocerotophycidae|g:Bacteriastrum|Bacteriastrum+elegans	Richelia	0.437049
|Eukaryota|Diaphoretickes|Sar|Alveolata|Myzozoa|DP-clade|Dinoflagellata|Dinophyceae|core-Gymnodiniales|g:Chytriodinium|strain=Atlantic-7	Trichodesmium	0.437029
|Eukaryota|Diaphoretickes|Sar|Alveolata|Myzozoa|DP-clade|Dinoflagellata|MALV-I|MALV-I-clade-03|clone=DH147-EKD18	Trichodesmium	0.436852
|Eukaryota|Diaphoretickes|Sar|Alveolata|Myzozoa|DP-clade|Dinoflagellata|Dinophyceae|Dinophysiales|core-D|Dinophysiaceae|*|*	UCYN-A1	0.436705
|Eukaryota|Diaphoretickes|Sar|Stramenopiles|Gyrista|Ochrophyta|BD-clade|Diatomeae|Bacillariophytina|Mediophyceae|Thalassiosirophycidae|g:Thalassiosira|Thalassiosira+oestrupii	UCYN-A2	0.436499
|Eukaryota|Diaphoretickes|Sar|Alveolata|Ciliophora|Intramacronucleata|SAL|Spirotrichea|Perilemmaphora|Oligotrichia|Oligotrichida|Tontoniidae|LS-clade|strain=SW2013110802	Trichodesmium	0.436425
|Eukaryota|Diaphoretickes|Sar|Alveolata|Myzozoa|DP-clade|Dinoflagellata|Dinophyceae|g:Stylodinium|Stylodinium+littorale	Proteobacteria	0.436249
|Eukaryota|Diaphoretickes|Sar|Stramenopiles|Bigyra|Sagenista|MAST-07|MAST-07D-lineage|clone=ST6000	Crocosphaera	0.436234
|Eukaryota|Diaphoretickes|Sar|Alveolata|Ciliophora|Intramacronucleata|CON3P|Colpodea|Cyrtolophosidida|g:Aristerostoma|strain=ATCC-50986	Trichodesmium	0.436215
|Eukaryota|Amorphea|Obazoa|Opisthokonta|Holozoa|Choanozoa|Metazoa|Animalia|parahoxozoa|Bilateria|Protostomia|Ecdysozoa|Panarthropoda|Arthropoda|Mandibulata|Pancrustacea|Copepoda|Podoplea|Cyclopoida|Ergasilida|poecilostomes|Lichomolgoidea|core-L|CS-clade|Sapphirinidae|g:Sapphirina|Sapphirina+darwinii|isolate=Wang-2010	Proteobacteria	0.436089
|Eukaryota|Diaphoretickes|Sar|Alveolata|Myzozoa|DP-clade|Dinoflagellata|MALV-I|MALV-I-clade-08|clone=PROSOPE	UCYN-A1	0.435957
|Eukaryota|Diaphoretickes|Sar|Alveolata|Myzozoa|DP-clade|Dinoflagellata|core-syndiniales|MALV-II|MALV-II-clade-06|clone=DH147-EKD6	Trichodesmium	0.435863
|Eukaryota|Amorphea|Obazoa|Opisthokonta|Holozoa|Choanozoa|Metazoa|Animalia|parahoxozoa|Bilateria|Protostomia|Ecdysozoa|Nematozoa|Nematoda|Chromadoria|Chromadorida|Chromadoridae|*|*	Proteobacteria	0.435657
|Eukaryota|Diaphoretickes|Sar|Rhizaria|Retaria|Radiolaria|Polycystinea|Spumellaria|S-clade-I|g:Hexacontium|strain=12	UCYN-A1	0.435489
|Eukaryota|Diaphoretickes|Sar|Alveolata|Myzozoa|DP-clade|Dinoflagellata|Dinophyceae|g:Gyrodinium|Gyrodinium+helveticum	Trichodesmium	0.435305
|Eukaryota|Diaphoretickes|Sar|Stramenopiles|Gyrista|MAST-01|MAST-01D-lineage|clone=Q2E10N5	Trichodesmium	0.434591
|Eukaryota|Diaphoretickes|Sar|Alveolata|Myzozoa|DP-clade|Dinoflagellata|MALV-I|MALV-I-clade-02|clone=DH148-EKD22	Crocosphaera	0.434466
|Eukaryota|Diaphoretickes|Sar|Stramenopiles|Gyrista|Ochrophyta|BD-clade|Diatomeae|Bacillariophytina|Mediophyceae|Chaetocerotophycidae|g:Hemiaulus|Hemiaulus+sinensis	UCYN-A1	0.434234
|Eukaryota|Diaphoretickes|Sar|Alveolata|Myzozoa|DP-clade|Dinoflagellata|Dinophyceae|core-Gymnodiniales|g:Polykrikos|Polykrikos+hartmannii	UCYN-A1	0.434028
|Eukaryota|Diaphoretickes|Sar|Alveolata|Myzozoa|DP-clade|Dinoflagellata|core-syndiniales|MALV-II|MALV-II-clade-07|clone=DH147-EKD16	Trichodesmium	0.433958
|Eukaryota|Diaphoretickes|Sar|Alveolata|Myzozoa|DP-clade|Dinoflagellata|core-syndiniales|MALV-II|MALV-II-clade-16|clone=SSRPD74	Trichodesmium	0.433958
|Eukaryota|Diaphoretickes|Sar|Stramenopiles|Bigyra|Sagenista|MAST-04|MAST-04C-lineage|*	Trichodesmium	0.433958
|Eukaryota|Diaphoretickes|Sar|Stramenopiles|Bigyra|Sagenista|MAST-07|MAST-07E-lineage|clone=BL000921	Trichodesmium	0.433958
|Eukaryota|Diaphoretickes|Sar|Rhizaria|Retaria|Radiolaria|RS	UCYN-A1	0.433892
|Eukaryota|Diaphoretickes|Sar|Alveolata|Myzozoa|DP-clade|Dinoflagellata|Dinophyceae|core-Peridiniales|g:Protoperidinium|Protoperidinium+divergens	Richelia	0.433639
|Eukaryota|Diaphoretickes|Sar|Stramenopiles|Gyrista|Ochrophyta|BD-clade|Diatomeae|Bacillariophytina|Mediophyceae|Chaetocerotophycidae|g:Chaetoceros|Ctype4|Chaetoceros+brevis	UCYN-A1	0.433522
|Eukaryota|Diaphoretickes|Sar|Stramenopiles|Bigyra|Sagenista|MAST-09|MAST-09A-lineage|clone=TAGIRI-18	UCYN-A1	0.433446
|Eukaryota|Diaphoretickes|Haptista|Haptophyta|Prymnesiophyceae|Prymnesiales|Prym-clade-B4|clone=ST8900	Crocosphaera	0.433371
|Eukaryota|Diaphoretickes|Sar|Alveolata|Myzozoa|DP-clade|Dinoflagellata|core-syndiniales|MALV-II|MALV-II-clade-18|clone=RA010613	Proteobacteria	0.433319
|Eukaryota|Diaphoretickes|Sar|Alveolata|Myzozoa|DP-clade|Dinoflagellata|Dinophyceae|Suessiales|Suessiaceae|g:Biecheleria|Biecheleria+brevisulcata	Trichodesmium	0.433268
|Eukaryota|Diaphoretickes|Sar|Rhizaria|Cercozoa|crown-cercozoa|Imbricatea|Thaumatomonadida|Thaumatomonadidae|g:Thaumatospina|*	UCYN-A2	0.433222
|Eukaryota|Diaphoretickes|Sar|Stramenopiles|Bigyra|Opalozoa|Nanomonadea|MAST-03G-lineage|clone=SHAU635	Crocosphaera	0.433123
|Eukaryota|Amorphea|Obazoa|Opisthokonta|Holozoa|Choanozoa|Metazoa|Animalia|parahoxozoa|Bilateria|Protostomia|Ecdysozoa|Panarthropoda|Arthropoda|Mandibulata|Pancrustacea|Copepoda|Calanoida|megacalanoids|Calocalanidae|g:Calocalanus|Calocalanus+styliremis|isolate=V0009	Richelia	0.433054
|Eukaryota|Diaphoretickes|Sar|Alveolata|Myzozoa|DP-clade|Dinoflagellata|Dinophyceae|Gonyaulacales|g:Gonyaulax|Gonyaulax+polygramma	Richelia	0.433054
|Eukaryota|Diaphoretickes|Sar|Alveolata|Ciliophora|Intramacronucleata|SAL|Spirotrichea|Perilemmaphora|Oligotrichia|Choreotrichida|Tintinnina|Tintinnidae|g:Steenstrupiella|Steenstrupiella+steenstrupii	UCYN-A2	0.433049
|Eukaryota|Diaphoretickes|Sar|Stramenopiles|Gyrista|Ochrophyta|CS-clade|Chrysophyceae|Paraphysomonadida|g:Paraphysomonas|*|*	Crocosphaera	0.433012
|Eukaryota|Amorphea|Obazoa|Opisthokonta|Holozoa|Choanozoa|Metazoa|Animalia|parahoxozoa|Cnidaria|Anthozoa|Ceriantharia|g:Isarachnanthus|Isarachnanthus+nocturnus	Trichodesmium	0.43278
|Eukaryota|Diaphoretickes|Sar|Rhizaria|Retaria|Radiolaria|RAD-A-clade|clone=OLI011-75m	UCYN-A2	0.432764
|Eukaryota|Diaphoretickes|Sar|Alveolata|Myzozoa|DP-clade|Dinoflagellata|Dinophyceae|g:Moestrupia|Moestrupia+oblonga	Crocosphaera	0.432611
|Eukaryota|Diaphoretickes|Sar|Rhizaria|Retaria|Radiolaria|Polycystinea|Spumellaria|S-clade-II|Astrosphaeridae|g:Astrosphaera|Astrosphaera+hexagonalis	Crocosphaera	0.432599
|Eukaryota|Diaphoretickes|Sar|Alveolata|Myzozoa|DP-clade|Dinoflagellata|MALV-I|MALV-I-clade-01|clone=NAMAKO-22	Crocosphaera	0.43254
|Eukaryota|Diaphoretickes|Sar|Alveolata|Myzozoa|DP-clade|Dinoflagellata|Dinophyceae|Suessiales|Suessiaceae|symbiodiniids|g:Cladocopium|*	Proteobacteria	0.432242
|Eukaryota|Diaphoretickes|Sar|Alveolata|Myzozoa|DP-clade|Dinoflagellata|core-syndiniales|MALV-II|Amoebophryaceae|g:Amoebophrya|Amoebophrya+ceratii|*	Proteobacteria	0.431851
|Eukaryota|MB07	UCYN-A1	0.431824
|Eukaryota|Diaphoretickes|Sar|Alveolata|Myzozoa|DP-clade|Dinoflagellata|Dinophyceae|g:Moestrupia|strain=AW3	Proteobacteria	0.431822
|Eukaryota|Diaphoretickes|Sar|Alveolata|Myzozoa|DP-clade|Dinoflagellata|core-syndiniales|MALV-II|Amoebophryaceae|MALV-II-clade-01|clone=B03N10	Proteobacteria	0.431552
|Eukaryota|Diaphoretickes|Sar|Rhizaria|Retaria|Radiolaria|Polycystinea|Spumellaria|S-clade-III|Excentroconchidae|clone=SGYY905	UCYN-A1	0.431538
|Eukaryota|Diaphoretickes|Sar|Stramenopiles|Gyrista|MAST-02|clone=ME1-17	UCYN-A1	0.431538
|Eukaryota|Amorphea|Obazoa|Opisthokonta|Holozoa|Choanozoa|Metazoa|Animalia|parahoxozoa|Bilateria|Protostomia|Ecdysozoa|Panarthropoda|Arthropoda|Mandibulata|Pancrustacea|Copepoda|Podoplea|Cyclopoida|Oithonida|core-O|isolate=769DZMB	Trichodesmium	0.431417
|Eukaryota|Diaphoretickes|Haptista|Haptophyta|Prymnesiophyceae|Prymnesiales|Prymnesiaceae|g:Prymnesium|Prymnesium+kappa	Proteobacteria	0.431172
|Eukaryota|Diaphoretickes|Sar|Stramenopiles|Bigyra|Sagenista|Labyrinthulomycetes|Lab15|clone=SGYH681	UCYN-A1	0.431088
|Eukaryota|Diaphoretickes|Sar|Rhizaria|Retaria|Radiolaria|Acantharea|acantharean-clade-D|g:Acanthocolla|Acanthocolla+solidissima|strain=Oki51	Crocosphaera	0.431067
|Eukaryota|Amorphea|Obazoa|Opisthokonta|Holozoa|Choanozoa|Metazoa|Animalia|parahoxozoa|Bilateria|Protostomia|Ecdysozoa|Panarthropoda|Arthropoda|Mandibulata|Pancrustacea|Copepoda|Podoplea|Cyclopoida|Oithonida|core-O|CO-clade|Oithonidae|g:Dioithona|isolate=1-New-Caledonia-RJH-2001	Trichodesmium	0.430974
|Eukaryota|Amorphea|Obazoa|Opisthokonta|Holozoa|Choanozoa|Metazoa|Animalia|parahoxozoa|Cnidaria|Medusozoa|Hydrozoa|Hydroidolina|Siphonophorae|Codonophora|Calycophorae|*|*	Proteobacteria	0.430936
|Eukaryota|Diaphoretickes|Sar|Alveolata|Myzozoa|DP-clade|Dinoflagellata|MALV-I|MALV-I-clade-04|clone=DSGM-27	Proteobacteria	0.43082
|Eukaryota|Diaphoretickes|Sar|Alveolata|Myzozoa|DP-clade|Dinoflagellata|MALV-I|MALV-I-clade-04|clone=DSGM-28	Proteobacteria	0.430629
|Eukaryota|Diaphoretickes|Sar|Alveolata|Ciliophora|Intramacronucleata|SAL|Spirotrichea|Perilemmaphora|Oligotrichia|Choreotrichida|Tintinnina|Tintinnidae|Amphorellopsis+quinquealata	Richelia	0.430586
|Eukaryota|Diaphoretickes|Sar|Stramenopiles|Bigyra|Sagenista|Labyrinthulomycetes|Lab16|clone=CC02SE75	Crocosphaera	0.430562
|Eukaryota|Diaphoretickes|Sar|Alveolata|Ciliophora|Intramacronucleata|CON3P|Phyllopharyngea|Subkinetalia|Cyrtophoria|Pithitidae|clone=SGYH1508	Proteobacteria	0.43048
|Eukaryota|Amorphea|Obazoa|Opisthokonta|Holozoa|Choanozoa|Metazoa|Animalia|parahoxozoa|Bilateria|Protostomia|Ecdysozoa|Panarthropoda|Arthropoda|Mandibulata|Pancrustacea|Copepoda|Podoplea|Cyclopoida|Oithonida|core-O|CO-clade|Oithonidae|g:Oithona|isolate=DZMB624-18S39	Proteobacteria	0.430435
|Eukaryota|Diaphoretickes|Sar|Stramenopiles|Bigyra|Sagenista|MAST-09|MAST-09C-lineage|clone=DSGM-41	UCYN-A1	0.430334
|Eukaryota|Diaphoretickes|Sar|Alveolata|Myzozoa|DP-clade|Dinoflagellata|MALV-I|MALV-I-clade-03|clone=DH147-EKD18	UCYN-A2	0.430117
|Eukaryota|Diaphoretickes|Sar|Alveolata|Myzozoa|DP-clade|Dinoflagellata|core-syndiniales|MALV-II|MALV-II-clade-23|clone=NAMAKO-23	Trichodesmium	0.430097
|Eukaryota|Diaphoretickes|Sar|Rhizaria|Retaria|Radiolaria|Polycystinea|CN-clade|core-CNs|nassellarians-III-IV|Plagiacanthoidea|clone=SGYH960	Proteobacteria	0.43007
|Eukaryota|Amorphea|Obazoa|Opisthokonta|Holozoa|Choanozoa|Metazoa|Animalia|parahoxozoa|Bilateria|Protostomia|Ecdysozoa|Panarthropoda|Arthropoda|Mandibulata|Pancrustacea|Copepoda|Calanoida|megacalanoids|Paracalanidae|g:Paracalanus|Paracalanus+aculeatus|isolate=Wang-2010	Trichodesmium	0.429909
|Eukaryota|Amorphea|Obazoa|Opisthokonta|Nucletmycea|Fungi|core-fungi|Dikarya|Ascomycota|saccharomyceta|Pezizomycotina|leotiomyceta|sordariomyceta|Sordariomycetes|g:Acremonium|*	Proteobacteria	0.4296
|Eukaryota|Amorphea|Obazoa|Opisthokonta|Holozoa|Choanozoa|Metazoa|Animalia|parahoxozoa|Bilateria|Protostomia|Ecdysozoa|Panarthropoda|Arthropoda|Mandibulata|Pancrustacea|Copepoda|Calanoida|megacalanoids|Calocalanidae|g:Calocalanus|Calocalanus+pavo|isolate=Wang-2010	Proteobacteria	0.429575
|Eukaryota|Diaphoretickes|Sar|Alveolata|Myzozoa|DP-clade|Dinoflagellata|MALV-I|MALV-I-clade-04|clone=DSGM-28	Crocosphaera	0.42942
|Eukaryota|Diaphoretickes|Sar|Rhizaria|Retaria|Radiolaria|Acantharea|acantharean-clade-F|Amphibelone+anomala|strain=714	Crocosphaera	0.429357
|Eukaryota|Diaphoretickes|Sar|Rhizaria|Retaria|Radiolaria|Polycystinea|CN-clade|core-CNs|nassellarians-III-IV|Theopilidae|strain=2014	Proteobacteria	0.429296
|Eukaryota|Amorphea|Obazoa|Opisthokonta|Holozoa|Choanozoa|Metazoa|Animalia|parahoxozoa|Bilateria|Protostomia|Ecdysozoa|Panarthropoda|Arthropoda|Mandibulata|Pancrustacea|Copepoda|Podoplea|Cyclopoida|Ergasilida|poecilostomes|Lichomolgoidea|CP-clade|Chondracanthidae|g:Chondracanthus|Chondracanthus+lophii|isolate=Spears-2003	Trichodesmium	0.429159
|Eukaryota|Amorphea|Obazoa|Opisthokonta|Holozoa|Choanozoa|Choanoflagellata|Acanthoecida|Stephanoecidae|Dgrandis-clade|g:Diaphanoeca|Diaphanoeca+spiralifurca|strain=Nitsche-2015	UCYN-A1	0.42883
|Eukaryota|Diaphoretickes|Sar|Alveolata|Ciliophora|Intramacronucleata|SAL|Lamellicorticata|Litostomatea|core-L|Didiniidae|g:Monodinium|clone=ST8300	UCYN-A1	0.428648
|Eukaryota|Diaphoretickes|Sar|Rhizaria|Retaria|Radiolaria|Polycystinea|CN-clade|core-CNs|nassellarians-III-IV|Pterocoryothoidea|g:Pterocorys|*	Trichodesmium	0.428625
|Eukaryota|Diaphoretickes|Sar|Alveolata|Myzozoa|DP-clade|Dinoflagellata|core-syndiniales|MALV-II|MALV-II-clade-22|*	Crocosphaera	0.428585
|Eukaryota|Diaphoretickes|Sar|Alveolata|Myzozoa|DP-clade|Dinoflagellata|Dinophyceae|Gonyaulacales|Ceratiaceae|g:Tripos|Tripos+tenuis	Crocosphaera	0.428461
|Eukaryota|Diaphoretickes|Sar|Alveolata|Ciliophora|Intramacronucleata|SAL|Spirotrichea|Perilemmaphora|Oligotrichia|Oligotrichida|Tontoniidae|LS-clade|strain=SW2013110802	UCYN-A2	0.428451
|Eukaryota|Diaphoretickes|Sar|Rhizaria|Retaria|Radiolaria|Polycystinea|CN-clade|core-CNs|CO-clade|Collodaria|Sphaerozoidae|strain=Vil334	Trichodesmium	0.428186
|UCYN-A1	UCYN-A1	0.428184
|Eukaryota|Diaphoretickes|Sar|Alveolata|Myzozoa|DP-clade|Dinoflagellata|core-syndiniales|MALV-II|MALV-II-clade-14|clone=DH147-EKD19	Crocosphaera	0.428173
|Eukaryota|Diaphoretickes|Sar|Rhizaria|Retaria|Radiolaria|Polycystinea|CN-clade|core-CNs|CO-clade|Collodaria|Collosphaeridae|g:Siphonosphaera|Siphonosphaera+cyathina|strain=LAZ-1998	Proteobacteria	0.42759
|Eukaryota|Diaphoretickes|Sar|Alveolata|Myzozoa|DP-clade|Dinoflagellata|Dinophyceae|g:Ankistrodinium|Ankistrodinium+semilunatum	UCYN-A2	0.427509
|Eukaryota|Amorphea|Obazoa|Opisthokonta|Holozoa|Choanozoa|Choanoflagellata|Acanthoecida|Stephanoecidae|Dgrandis-clade|g:Diaphanoeca|Diaphanoeca+undulata|strain=Nitsche-2016	UCYN-A1	0.427486
|Eukaryota|Diaphoretickes|Sar|Stramenopiles|Gyrista|Ochrophyta|BD-clade|Bolidophyceae|g:Triparma|Triparma+eleuthera|*	Trichodesmium	0.427364
|Eukaryota|Diaphoretickes|Sar|Stramenopiles|Gyrista|Ochrophyta|BD-clade|Diatomeae|Coscinodiscophytina|g:Coscinodiscus|*	Trichodesmium	0.427364
|Eukaryota|Diaphoretickes|Sar|Rhizaria|Retaria|Radiolaria|Polycystinea|CN-clade|core-CNs|nassellarians-III-IV|Pterocoryothoidea|g:Pterocorys|strain=Takahashi-2004	Trichodesmium	0.427136
|Eukaryota|Diaphoretickes|Sar|Alveolata|Myzozoa|DP-clade|Dinoflagellata|Dinophyceae|core-Gymnodiniales|warnowiids|strain=Warnowia-Florida	UCYN-A1	0.42699
|Eukaryota|Amorphea|Obazoa|Opisthokonta|Holozoa|Choanozoa|Choanoflagellata|Acanthoecida|Stephanoecidae|Aunguiculata-clade|g:Bicosta|Bicosta+minor|strain=Nitsche-2016	Trichodesmium	0.426665
|Eukaryota|Diaphoretickes|Sar|Alveolata|Myzozoa|DP-clade|Dinoflagellata|Dinophyceae|g:Amphidinium|core-A|Acarterae-complex|Amphidinium+gibbosum	Crocosphaera	0.426649
|Eukaryota|Diaphoretickes|Sar|Alveolata|Myzozoa|DP-clade|Dinoflagellata|core-syndiniales|MALV-II|Amoebophryaceae|g:Amoebophrya|*	Proteobacteria	0.426091
|Eukaryota|Diaphoretickes|Sar|Alveolata|Myzozoa|DP-clade|Dinoflagellata|MALV-III|clone=SGYO1441	UCYN-A1	0.426046
|Eukaryota|Diaphoretickes|Sar|Alveolata|Myzozoa|DP-clade|Dinoflagellata|MALV-I|MALV-I-clade-01|clone=DSGM-24	UCYN-A1	0.425699
|Eukaryota|Diaphoretickes|Sar|Alveolata|Myzozoa|DP-clade|Dinoflagellata|Dinophyceae|g:Blastodinium|Bspinulosum-clade|*	Trichodesmium	0.425529
|Eukaryota|Diaphoretickes|Sar|Rhizaria|Retaria|Radiolaria|Polycystinea|Spumellaria|S-clade-II|Astrosphaeridae|g:Astrosphaera|Astrosphaera+hexagonalis	Trichodesmium	0.425405
|Eukaryota|Diaphoretickes|Sar|Alveolata|Myzozoa|DP-clade|Dinoflagellata|Dinophyceae|core-Gymnodiniales|g:Lepidodinium|Lepidodinium+viride	Crocosphaera	0.425152
|Eukaryota|Diaphoretickes|Sar|Alveolata|Myzozoa|DP-clade|Dinoflagellata|Dinophyceae|core-Gymnodiniales|g:Gymnoxanthella|Gymnoxanthella+radiolariae	Proteobacteria	0.425077
|Eukaryota|Diaphoretickes|Sar|Rhizaria|Cercozoa|crown-cercozoa|Imbricatea|Marimonadida|clone=CC02A740	UCYN-A1	0.425002
|Eukaryota|Diaphoretickes|Sar|Alveolata|Myzozoa|DP-clade|Dinoflagellata|Dinophyceae|g:Heterocapsa|Heterocapsa+rotundata	UCYN-A2	0.424893
|Eukaryota|Diaphoretickes|Sar|Alveolata|Myzozoa|DP-clade|Dinoflagellata|Dinophyceae|g:Amphidinium|core-A|Acarterae-complex|Amphidinium+gibbosum	Proteobacteria	0.424893
|Eukaryota|Amorphea|Obazoa|Opisthokonta|Holozoa|Choanozoa|Metazoa|Animalia|parahoxozoa|Cnidaria|Medusozoa|Hydrozoa|Hydroidolina|Leptothecata|g:Eucheilota|Eucheilota+maculata	Richelia	0.424747
|Eukaryota|Diaphoretickes|Sar|Stramenopiles|Gyrista|Ochrophyta|BD-clade|Diatomeae|Bacillariophytina|Mediophyceae|Chaetocerotophycidae|g:Hemiaulus|Hemiaulus+sinensis	Trichodesmium	0.424715
|Eukaryota|Diaphoretickes|Sar|Rhizaria|Cercozoa|Chlorarachnea|core-chlorarachneans|Minorisa-lineage|g:Minorisa|*	Richelia	0.424661
|Eukaryota|Diaphoretickes|Cryptista|Cryptophyceae|CRY1-lineage|clone=ST3960	Trichodesmium	0.424556
|Eukaryota|Diaphoretickes|Sar|Alveolata|Myzozoa|DP-clade|Dinoflagellata|core-syndiniales|MALV-II|MALV-II-clade-15|clone=DSGM-17	Proteobacteria	0.424468
|Eukaryota|Diaphoretickes|Sar|Stramenopiles|Gyrista|Ochrophyta|BD-clade|Diatomeae|Rhizosoleniophytina|g:Rhizosolenia|Rtype2|*	UCYN-A2	0.424268
|Eukaryota|Diaphoretickes|Sar|Stramenopiles|Gyrista|MAST-01|MAST-01A-lineage|clone=ME1-21	Crocosphaera	0.424251
|Eukaryota|Amorphea|Obazoa|Opisthokonta|Holozoa|Choanozoa|Metazoa|Animalia|parahoxozoa|Bilateria|Deuterostomia|Ambulacraria|Echinodermata|Eleutherozoa|Echinozoa|Echinoidea|Euechinoidea|*|*|*	Crocosphaera	0.424127
|Eukaryota|Diaphoretickes|Sar|Alveolata|Myzozoa|DP-clade|Dinoflagellata|Dinophyceae|Gonyaulacales|core-G|AO-clade|g:Alexandrium|Aaffine-clade|Alexandrium+affine	UCYN-A1	0.423827
|Eukaryota|Diaphoretickes|Sar|Stramenopiles|Gyrista|Ochrophyta|BD-clade|Diatomeae|Bacillariophytina|Bacillariophyceae|Bacillariophycidae|g:Entomoneis|Entomoneis+ornata	Proteobacteria	0.423595
|Eukaryota|Diaphoretickes|Sar|Rhizaria|Retaria|Radiolaria|RAD-A-clade|clone=OLI011-75m	Crocosphaera	0.423335
|Eukaryota|Diaphoretickes|Sar|Alveolata|Myzozoa|DP-clade|Dinoflagellata|Dinophyceae|g:Gyrodinium|Gyrodinium+helveticum	Crocosphaera	0.423152
|Eukaryota|Diaphoretickes|Sar|Alveolata|Myzozoa|DP-clade|Dinoflagellata|Dinophyceae|Prorocentraceae|Pmicans-clade|Prorocentrum+dentatum	Crocosphaera	0.422914
|Eukaryota|Diaphoretickes|Sar|Alveolata|Myzozoa|DP-clade|Dinoflagellata|core-syndiniales|MALV-IV|g:Syndinium|Syndinium+turbo	Crocosphaera	0.422876
|Eukaryota|Diaphoretickes|Sar|Rhizaria|Retaria|Radiolaria|Polycystinea|CN-clade|core-CNs|CO-clade|Collodaria|Sphaerozoidae|Collozoum+inerme|strain=Pan13	UCYN-A2	0.422788
|Eukaryota|Diaphoretickes|Sar|Alveolata|Myzozoa|DP-clade|Dinoflagellata|Dinophyceae|EP-clade|g:Pentapharsodinium|Pentapharsodinium+dalei	Proteobacteria	0.422414
|Eukaryota|Diaphoretickes|Sar|Alveolata|Myzozoa|DP-clade|Dinoflagellata|MALV-I|MALV-I-clade-08|clone=PROSOPE	Proteobacteria	0.422356
|Eukaryota|Diaphoretickes|Sar|Alveolata|Ciliophora|Intramacronucleata|CON3P|Colpodea|Cyrtolophosidida|g:Aristerostoma|*	Trichodesmium	0.422302
|Eukaryota|Diaphoretickes|Sar|Alveolata|Myzozoa|DP-clade|Dinoflagellata|MALV-I|MALV-I-clade-03|clone=18BR5	Trichodesmium	0.422028
|Eukaryota|Amorphea|Obazoa|Opisthokonta|Holozoa|Choanozoa|Metazoa|Animalia|parahoxozoa|Bilateria|Protostomia|Ecdysozoa|Panarthropoda|Arthropoda|Mandibulata|Pancrustacea|Copepoda|Calanoida|megacalanoids|Calanidae|g:Undinula|Undinula+vulgaris|isolate=Wang-2010	Trichodesmium	0.422025
|Eukaryota|Diaphoretickes|Sar|Alveolata|Myzozoa|DP-clade|Dinoflagellata|core-syndiniales|MALV-II|MALV-II-clade-10-11|clone=UEPACAFp5	Crocosphaera	0.42194
|Eukaryota|Diaphoretickes|Sar|Alveolata|Ciliophora|Intramacronucleata|CON3P|Oligohymenophorea|Hymenostomatia|Tetrahymenida|g:Tetrahymena|Tetrahymena+empidokyrea	Crocosphaera	0.421834
|Eukaryota|Diaphoretickes|Sar|Alveolata|Myzozoa|DP-clade|Dinoflagellata|Dinophyceae|core-Gymnodiniales|*	Proteobacteria	0.421763
|Eukaryota|Diaphoretickes|Sar|Alveolata|Myzozoa|DP-clade|Dinoflagellata|Dinophyceae|Gonyaulacales|core-G|AO-clade|g:Alexandrium|Aaffine-clade|Atamarense-complex|Alexandrium+fundyense	UCYN-A1	0.421683
|Eukaryota|Diaphoretickes|Sar|Rhizaria|Retaria|Radiolaria|Polycystinea|Spumellaria|S-clade-II|Astrosphaeridae|g:Heliosphaera|strain=83	UCYN-A1	0.421648
|Eukaryota|Diaphoretickes|Sar|Alveolata|Myzozoa|DP-clade|Dinoflagellata|Dinophyceae|core-Gymnodiniales|*	Crocosphaera	0.421585
|Eukaryota|Amorphea|Obazoa|Opisthokonta|Holozoa|Choanozoa|Choanoflagellata|Acanthoecida|Stephanoecidae|Aunguiculata-clade|g:Pleurasiga|Pleurasiga+reynoldsii|strain=Nitsche-2016	Trichodesmium	0.421298
|Eukaryota|Diaphoretickes|Sar|Rhizaria|Retaria|Radiolaria|Acantharea|acantharean-clade-D|clone=CC02A175	Proteobacteria	0.421293
|Eukaryota|Diaphoretickes|Sar|Stramenopiles|Gyrista|Ochrophyta|BD-clade|Diatomeae|Coscinodiscophytina|g:Actinocyclus	Proteobacteria	0.421287
|Eukaryota|Diaphoretickes|Sar|Rhizaria|Retaria|Radiolaria|RAD-X-clade|clone=SGYH1129	Proteobacteria	0.421209
|Eukaryota|Diaphoretickes|Sar|Alveolata|Myzozoa|DP-clade|Dinoflagellata|Dinophyceae|Amphidomataceae|g:Azadinium|*	Proteobacteria	0.421147
|Eukaryota|Diaphoretickes|Haptista|Haptophyta|Prymnesiophyceae|Prymnesiales|Chrysochromulinaceae|g:Chrysochromulina|*	Trichodesmium	0.421145
|Eukaryota|Amorphea|Obazoa|Opisthokonta|Nucletmycea|Fungi|core-fungi|Dikarya|Basidiomycota|Agaricomycotina|Agaricomycetes|g:Hydnum|Hydnum+repandum	UCYN-A1	0.421025
|Eukaryota|Diaphoretickes|Sar|Stramenopiles|Gyrista|Ochrophyta|BD-clade|Diatomeae|Bacillariophytina|Bacillariophyceae|Fragilariophycidae|g:Thalassiothrix|Thalassiothrix+longissima	UCYN-A2	0.420652
|Eukaryota|Diaphoretickes|Sar|Alveolata|Ciliophora|Intramacronucleata|SAL|Spirotrichea|Perilemmaphora|Oligotrichia|Oligotrichida|*	Trichodesmium	0.420636
|Eukaryota|Diaphoretickes|Haptista|Haptophyta|Prymnesiophyceae|Phaeocystales|clone=SGUH1400	Proteobacteria	0.420391
|Eukaryota|Diaphoretickes|Sar|Alveolata|Myzozoa|DP-clade|Dinoflagellata|MALV-I|MALV-I-clade-05|clone=SCM27C22	Trichodesmium	0.420207
|Eukaryota|Diaphoretickes|Archaeplastida|Chloroplastida|Chlorophyta|prasinophyte-clade-IX|clone=SGUH1335	Proteobacteria	0.420011
|Eukaryota|Diaphoretickes|Sar|Alveolata|Myzozoa|DP-clade|Dinoflagellata|core-syndiniales|MALV-II|MALV-II-clade-10-11|clone=ex-Ppylonium-141	UCYN-A1	0.419754
|Eukaryota|Diaphoretickes|Sar|Alveolata|Myzozoa|DP-clade|Dinoflagellata|core-syndiniales|MALV-II|Amoebophryaceae|MALV-II-clade-03|strain=ex-Alexandrium-MS2	UCYN-A2	0.419698
|Eukaryota|Diaphoretickes|Sar|Rhizaria|Retaria|Radiolaria|Polycystinea|Spumellaria|S-clade-I|Coccodiscidae|*|*	UCYN-A1	0.419677
|Eukaryota|Diaphoretickes|Sar|Alveolata|Myzozoa|DP-clade|Dinoflagellata|core-syndiniales|MALV-II|MALV-II-clade-10-11|clone=18BR10	Crocosphaera	0.419493
|Eukaryota|Diaphoretickes|Sar|Rhizaria|Retaria|Radiolaria|Polycystinea|Spumellaria|clone=OLI011-75m	Richelia	0.419481
|Eukaryota|Diaphoretickes|Sar|Alveolata|Myzozoa|DP-clade|Dinoflagellata|core-syndiniales|MALV-II|Amoebophryaceae|MALV-II-clade-05|clone=RA001219	UCYN-A1	0.419403
|Eukaryota|Diaphoretickes|Sar|Alveolata|Myzozoa|DP-clade|Dinoflagellata|core-syndiniales|MALV-II|MALV-II-clade-21|clone=PROSOPE	Proteobacteria	0.419163
|Eukaryota|Diaphoretickes|Sar|Alveolata|Myzozoa|DP-clade|Dinoflagellata|Dinophyceae|Suessiales|Suessiaceae|g:Piscinoodinium|strain=RWL-2007-84-D-081001	Trichodesmium	0.419158
|Eukaryota|Amorphea|Obazoa|Opisthokonta|Holozoa|Choanozoa|Metazoa|Animalia|parahoxozoa|Bilateria|Protostomia|Ecdysozoa|Panarthropoda|Arthropoda|Mandibulata|Pancrustacea|Copepoda|Calanoida|megacalanoids|Paracalanidae|g:Delibus|*	Proteobacteria	0.418884
|Eukaryota|Amorphea|Obazoa|Opisthokonta|Holozoa|Choanozoa|Choanoflagellata|Acanthoecida|Stephanoecidae|Aunguiculata-clade|*|*|*	UCYN-A1	0.418389
|Eukaryota|Diaphoretickes|Archaeplastida|Chloroplastida|Chlorophyta|Pyramimonadales|g:Pyramimonas|Trichocystis-clade|strain=RCC-2500	UCYN-A1	0.418389
|Eukaryota|Diaphoretickes|Sar|Stramenopiles|Gyrista|Ochrophyta|Dictyochophyceae|PCR-clade|Pedinellales|g:Pseudopedinella|Pseudopedinella+elastica|strain=CCMP-716	UCYN-A1	0.418298
|Eukaryota|Diaphoretickes|Sar|Alveolata|Myzozoa|DP-clade|Dinoflagellata|Dinophyceae|g:Gyrodinium|Gyrodinium+rubrum	UCYN-A2	0.4177
|Eukaryota|Diaphoretickes|Sar|Rhizaria|Retaria|Radiolaria|RAD-B-clade|Taxopodida|strain=JJP-2003	UCYN-A1	0.417255
|Eukaryota|Diaphoretickes|Sar|Alveolata|Myzozoa|DP-clade|Dinoflagellata|Dinophyceae|g:Gyrodinium|*	Proteobacteria	0.417202
|Eukaryota|Diaphoretickes|Sar|Alveolata|Myzozoa|DP-clade|Dinoflagellata|Dinophyceae|Dinophysiales|core-D|g:Phalachroma|Phalacroma+doryphorum	UCYN-A1	0.417079
|Eukaryota|Diaphoretickes|Sar|Alveolata|Myzozoa|DP-clade|Dinoflagellata|Dinophyceae|Thoracosphaerales|scrippsiellids|strain=SCKS-0701	Richelia	0.417027
|Eukaryota|Diaphoretickes|Sar|Alveolata|Ciliophora|Intramacronucleata|SAL|Spirotrichea|Perilemmaphora|Oligotrichia|Choreotrichida|Tintinnina|core-T|T-clade-I|*|*	Trichodesmium	0.416998
|Eukaryota|Amorphea|Obazoa|Opisthokonta|Holozoa|Choanozoa|Metazoa|Animalia|parahoxozoa|Bilateria|Protostomia|Ecdysozoa|Nematozoa|Nematoda|Enoplia|Triplonchida|diphtherophorines|Diphtherophoridae|g:Tylolaimophorus|Tylolaimophorus+typicus	Crocosphaera	0.416876
|Eukaryota|Diaphoretickes|Sar|Alveolata|Myzozoa|DP-clade|Dinoflagellata|MALV-I|MALV-I-clade-06|clone=OLI11029	Trichodesmium	0.416624
|Eukaryota|Diaphoretickes|Sar|Stramenopiles|Bigyra|Sagenista|MAST-07|MAST-07D-lineage|clone=ST6000	Proteobacteria	0.41642
|Eukaryota|Diaphoretickes|Sar|Stramenopiles|Gyrista|Ochrophyta|Dictyochophyceae|Florenciellales|g:Pseudochattonella|Pseudochattonella+verruculosa|strain=NIES-670	Crocosphaera	0.416328
|Eukaryota|Diaphoretickes|Sar|Alveolata|Myzozoa|DP-clade|Dinoflagellata|Dinophyceae|Torodiniaceae|g:Torodinium|*	Crocosphaera	0.416187
|Eukaryota|Diaphoretickes|Sar|Rhizaria|Retaria|Radiolaria|Polycystinea|Spumellaria|S-clade-I|Spongodiscoidea|g:Euchitonia|Euchitonia+elegans	Richelia	0.416089
|Eukaryota|Diaphoretickes|Sar|Rhizaria|Retaria|Radiolaria|Polycystinea|CN-clade|g:Eucyrtidium|Eucyrtidium+calvertense|strain=129	Proteobacteria	0.41598
|Eukaryota|Diaphoretickes|Sar|Alveolata|Ciliophora|Intramacronucleata|CON3P|Oligohymenophorea|Scuticociliatia|Philasterida|Entodiscus-clade|Uronema+marinum	Trichodesmium	0.415821
|Eukaryota|Diaphoretickes|Sar|Alveolata|Myzozoa|DP-clade|Dinoflagellata|Dinophyceae|Gonyaulacales|core-G|AO-clade|g:Alexandrium|*	Proteobacteria	0.415803
|Eukaryota|Diaphoretickes|Sar|Alveolata|Myzozoa|DP-clade|Dinoflagellata|core-syndiniales|MALV-II|MALV-II-clade-07|clone=Q2D03N10	Trichodesmium	0.415696
|Eukaryota|Diaphoretickes|Sar|Alveolata|Ciliophora|Intramacronucleata|SAL|Spirotrichea|Perilemmaphora|Oligotrichia|Choreotrichida|Tintinnina|Tintinnidae|g:Steenstrupiella|Steenstrupiella+steenstrupii	UCYN-A1	0.415627
|Eukaryota|Amorphea|Obazoa|Opisthokonta|Nucletmycea|Fungi|core-fungi|Dikarya|Ascomycota|saccharomyceta|Saccharomycotina|g:Candida|Candida+atlantica	Crocosphaera	0.415612
|Eukaryota|Diaphoretickes|Sar|Alveolata|Myzozoa|DP-clade|Dinoflagellata|core-syndiniales|MALV-II|Amoebophryaceae|MALV-II-clade-03|*	UCYN-A1	0.415435
|Eukaryota|Amorphea|Obazoa|Opisthokonta|Holozoa|Choanozoa|Metazoa|Animalia|parahoxozoa|Bilateria|Protostomia|Ecdysozoa|Nematozoa|Nematoda|Enoplia|Enoplida|oxystominines|g:Halalaimus|*	Proteobacteria	0.415384
|Eukaryota|Diaphoretickes|Sar|Alveolata|Myzozoa|DP-clade|Dinoflagellata|Dinophyceae|g:Blastodinium|Blastodinium+contortum	Richelia	0.415206
|Eukaryota|Diaphoretickes|Archaeplastida|Chloroplastida|Chlorophyta|core-chlorophytes|Trebouxiophyceae|Chlorellales|g:Picochlorum|Picochlorum+maculatum	UCYN-A1	0.415203
|Eukaryota|Diaphoretickes|Sar|Alveolata|Ciliophora|Intramacronucleata|SAL|Spirotrichea|Perilemmaphora|Oligotrichia|Choreotrichida|g:Leegaardiella|clone=HL5aSCM04	UCYN-A2	0.415183
|Eukaryota|Diaphoretickes|Sar|Alveolata|Myzozoa|DP-clade|Dinoflagellata|Dinophyceae|g:Margalefidinium|Margalefidinium+polykrikoides|strain=CCPK06	Richelia	0.415129
|Eukaryota|Diaphoretickes|Sar|Rhizaria|Retaria|Radiolaria|RAD-B-clade|Taxopodida|strain=JB-2011	Trichodesmium	0.415123
|Eukaryota|Diaphoretickes|Sar|Stramenopiles|Gyrista|Ochrophyta|BD-clade|Diatomeae|Leptocylindrophytina|Corethrophyceae|g:Corethron|Ctype2|Corethron+hystrix|*	UCYN-A1	0.415045
|Eukaryota|Diaphoretickes|Sar|Alveolata|Myzozoa|DP-clade|Dinoflagellata|core-syndiniales|MALV-II|MALV-II-clade-07|clone=DH147-EKD16	Proteobacteria	0.414898
|Eukaryota|Diaphoretickes|Archaeplastida|Chloroplastida|Chlorophyta|Chloropicophyceae|g:Chloroparvula|strain=RCC-999	Proteobacteria	0.414888
|Eukaryota|Diaphoretickes|Sar|Rhizaria|Retaria|Radiolaria|RS	UCYN-A2	0.414874
|Eukaryota|Amorphea|Obazoa|Opisthokonta|Holozoa|Choanozoa|Metazoa|Animalia|parahoxozoa|Bilateria|Protostomia|Ecdysozoa|Panarthropoda|Arthropoda|Mandibulata|Pancrustacea|Copepoda|Calanoida|megacalanoids|Paracalanidae|g:Bestiolina|Bestiolina+similis|isolate=Cornils-2012	Proteobacteria	0.414761
|Eukaryota|Diaphoretickes|Sar|Alveolata|Myzozoa|DP-clade|Dinoflagellata|core-syndiniales|MALV-II|MALV-II-clade-09|clone=DSGM-16	Proteobacteria	0.414588
|Eukaryota|Diaphoretickes|Sar|Alveolata|Myzozoa|DP-clade|Dinoflagellata|Dinophyceae|core-Peridiniales|g:Protoperidinium|Protoperidinium+elegans	Richelia	0.414201
|Eukaryota|Diaphoretickes|Sar|Stramenopiles|Gyrista|Ochrophyta|BD-clade|Diatomeae|Bacillariophytina|Mediophyceae|Thalassiosirophycidae|g:Bacterosira|Bacterosira+bathyomphala	UCYN-A1	0.414189
|Eukaryota|Diaphoretickes|Sar|Alveolata|Myzozoa|DP-clade|Dinoflagellata|core-syndiniales|MALV-II|Amoebophryaceae|MALV-II-clade-03|*	Proteobacteria	0.414061
|Eukaryota|Amorphea|Obazoa|Opisthokonta|Nucletmycea|Fungi|core-fungi|Dikarya|Basidiomycota|Pucciniomycotina|Microbotryomycetes|g:Rhodosporidium|Rhodosporidium+diobovatum	Proteobacteria	0.413991
|Eukaryota|Diaphoretickes|Sar|Stramenopiles|Bigyra|Opalozoa|Nanomonadea|MAST-03D-lineage|clone=E_MO_2F05_OTU34	Trichodesmium	0.413775
|Eukaryota|Diaphoretickes|Sar|Alveolata|Myzozoa|DP-clade|Dinoflagellata|Dinophyceae|Dinophysiales|core-D|g:Phalachroma|*	Trichodesmium	0.413697
|Eukaryota|Diaphoretickes|Sar|Alveolata|Myzozoa|DP-clade|Dinoflagellata|Dinophyceae|Kareniaceae|BK-clade|*	Richelia	0.413567
|Eukaryota|Amorphea|Amoebozoa|Tubulinea|Echinamoebidia|g:Vermamoeba|Vermamoeba+vermiformis	Crocosphaera	0.413567
|Eukaryota|Diaphoretickes|Sar|Alveolata|Myzozoa|DP-clade|Dinoflagellata|Dinophyceae|EP-clade|g:Pentapharsodinium|Pentapharsodinium+dalei	Richelia	0.413434
|Eukaryota|Diaphoretickes|Sar|Alveolata|Myzozoa|DP-clade|Dinoflagellata|MALV-I|MALV-I-clade-02|clone=ex-Hpachydermum-21	UCYN-A1	0.413265
|Eukaryota|Diaphoretickes|Sar|Stramenopiles|Gyrista|Ochrophyta|BD-clade|Diatomeae|Leptocylindrophytina|Corethrophyceae|g:Corethron|Ctype1|Corethron+inerme|strain=Medlin-2002	Proteobacteria	0.413004
|Eukaryota|Amorphea|Obazoa|Opisthokonta|Holozoa|Choanozoa|Metazoa|Animalia|parahoxozoa|Bilateria|Protostomia|Ecdysozoa|Panarthropoda|Arthropoda|Mandibulata|Pancrustacea|Copepoda|Calanoida|clausocalanoids|ACE-clade|Euchaetidae|g:Euchaeta|Euchaeta+indica|isolate=Wang-2010	Proteobacteria	0.412911
|Eukaryota|Diaphoretickes|Picozoa|g:Picomonas|*	Crocosphaera	0.412883
|Eukaryota|Diaphoretickes|Sar|Alveolata|Myzozoa|DP-clade|Dinoflagellata|core-syndiniales|MALV-II|MALV-II-clade-23|clone=NAMAKO-23	Proteobacteria	0.412433
|Eukaryota|Diaphoretickes|Sar|Stramenopiles|Gyrista|Ochrophyta|MOCH-5|*	Trichodesmium	0.412415
|Eukaryota|Diaphoretickes|Sar|Rhizaria|Retaria|Radiolaria|Polycystinea|Spumellaria|S-clade-II|Astrosphaeridae|g:Heliosphaera|strain=Takahashi-2006	Proteobacteria	0.412345
|Eukaryota|Amorphea|Obazoa|Opisthokonta|Holozoa|Choanozoa|Choanoflagellata|Craspedida|Spunica-lineage|Salpingoeca+punica|*	Trichodesmium	0.411922
|Eukaryota|Amorphea|Obazoa|Opisthokonta|Holozoa|Choanozoa|Choanoflagellata|Acanthoecida|Stephanoecidae|Aunguiculata-clade|g:Acanthocorbis|Acanthocorbis+unguiculata|strain=Carr-2010	Proteobacteria	0.411903
|Eukaryota|Diaphoretickes|Sar|Stramenopiles|Gyrista|MAST-02|clone=ME1-17	Proteobacteria	0.411903
|Eukaryota|Diaphoretickes|Sar|Rhizaria|Retaria|Radiolaria|Polycystinea|CN-clade|core-CNs|nassellarians-II|Acanthodesmoidea|clone=SCM37C17	Proteobacteria	0.411869
|Eukaryota|Diaphoretickes|Sar|Rhizaria|Retaria|Radiolaria|Acantharea|acantharean-clade-D|g:Staurolithium|strain=Oki47	Proteobacteria	0.41186
|Eukaryota|Diaphoretickes|Sar|Stramenopiles|Gyrista|Ochrophyta|BD-clade|Diatomeae|Bacillariophytina|Bacillariophyceae|Bacillariophycidae|g:Pseudo-nitzschia|Pseudo-nitzschia+seriata	UCYN-A1	0.411833
|Eukaryota|Diaphoretickes|Sar|Rhizaria|Retaria|Radiolaria|Polycystinea|CN-clade|core-CNs|CO-clade|Collodaria|Sphaerozoidae|strain=Polet-2003	UCYN-A1	0.411791
|Eukaryota|Diaphoretickes|Cryptista|Kathablepharidacea|core-kathablepharids|g:Leucocryptos|Leucocryptos+marina|strain=NIES-1335	Crocosphaera	0.41172
|Eukaryota|Diaphoretickes|Sar|Alveolata|Myzozoa|DP-clade|Dinoflagellata|MALV-I|MALV-I-clade-08|clone=SCM27C35	Richelia	0.41171
|Eukaryota|Diaphoretickes|Sar|Rhizaria|Retaria|Radiolaria|Polycystinea|CN-clade|core-CNs|nassellarians-III-IV|Plagiacanthoidea|clone=HL5aSCM04	Trichodesmium	0.411627
|Eukaryota|Amorphea|Obazoa|Opisthokonta|Nucletmycea|Fungi|core-fungi|Dikarya|Ascomycota|saccharomyceta|Saccharomycotina|g:Candida|Candida+atlantica	Proteobacteria	0.411518
|Eukaryota|Diaphoretickes|Sar|Alveolata|Myzozoa|DP-clade|Dinoflagellata|core-syndiniales|MALV-II|Amoebophryaceae|MALV-II-clade-01|clone=RA000609	UCYN-A1	0.411509
|Eukaryota|Diaphoretickes|Sar|Alveolata|Myzozoa|DP-clade|Dinoflagellata|Dinophyceae|Gonyaulacales|core-G|FP-clade|g:Pyrocystis|Pyrocystis+noctiluca	UCYN-A1	0.411486
|Eukaryota|Diaphoretickes|Sar|Stramenopiles|Gyrista|Ochrophyta|CS-clade|Chrysophyceae|Hydrurales|g:Hydrurus|Hydrurus+foetidus|strain=Brate-2008	Crocosphaera	0.411476
|Eukaryota|Diaphoretickes|Sar|Rhizaria|Retaria|Radiolaria|Polycystinea|Spumellaria|S-clade-I|Spongodiscoidea|*|*	UCYN-A1	0.411164
|Eukaryota|Amorphea|Obazoa|Opisthokonta|Holozoa|Choanozoa|Metazoa|Animalia|parahoxozoa|Bilateria|Protostomia|Ecdysozoa|Panarthropoda|Arthropoda|Mandibulata|Pancrustacea|Copepoda|Podoplea|Cyclopoida|Ergasilida|poecilostomes|Lichomolgoidea|core-L|CS-clade|Sapphirinidae|g:Sapphirina|Sapphirina+scarlata|isolate=Wang-2010	Proteobacteria	0.411125
|Eukaryota|Diaphoretickes|Sar|Alveolata|Myzozoa|AC-clade|Apicomplexa|coccidiomorphea|hematozoans|Piroplasmorida|Bduncani-group|Babesia+duncani|strain=WA1	Trichodesmium	0.411118
|Eukaryota|Diaphoretickes|Cryptista|Kathablepharidacea|core-kathablepharids|g:Katablepharis|Katablepharis+japonica|strain=NIES-1334	Trichodesmium	0.41095
|Eukaryota|Diaphoretickes|Sar|Alveolata|Myzozoa|DP-clade|Dinoflagellata|core-syndiniales|MALV-II|Amoebophryaceae|g:Amoebophrya|Amoebophrya+ceratii|*	Trichodesmium	0.41095
|Eukaryota|Diaphoretickes|Sar|Alveolata|Myzozoa|DP-clade|Dinoflagellata|core-syndiniales|MALV-II|MALV-II-clade-17|clone=PROSOPE	Trichodesmium	0.41095
|Eukaryota|Diaphoretickes|Sar|Alveolata|Myzozoa|DP-clade|Dinoflagellata|MALV-I|MALV-I-clade-02|clone=DH148-EKD22	Trichodesmium	0.41095
|Eukaryota|Diaphoretickes|Sar|Alveolata|Myzozoa|DP-clade|Dinoflagellata|MALV-III|clone=SGYH695	Trichodesmium	0.41095
|Eukaryota|Diaphoretickes|Sar|Alveolata|Myzozoa|DP-clade|Dinoflagellata|MALV-III|clone=SGYH921	Trichodesmium	0.41095
|Eukaryota|Diaphoretickes|Sar|Rhizaria|Cercozoa|crown-cercozoa|Imbricatea|Novel-Clade-2|NC2b-lineage|clone=NAMAKO-12	Trichodesmium	0.41095
|Eukaryota|Diaphoretickes|Sar|Rhizaria|Cercozoa|crown-cercozoa|Thecofilosea|Cryomonadida|*|*	Trichodesmium	0.41095
|Eukaryota|Diaphoretickes|Sar|Rhizaria|Retaria|Radiolaria|Polycystinea|CN-clade|core-CNs|CO-clade|Collodaria|Sphaerozoidae|*	Trichodesmium	0.41095
|Eukaryota|Diaphoretickes|Sar|Rhizaria|Retaria|Radiolaria|Polycystinea|Spumellaria|S-clade-I|Spongodiscoidea|g:Euchitonia|Euchitonia+elegans	Trichodesmium	0.41095
|Eukaryota|Diaphoretickes|Sar|Stramenopiles|Bigyra|Sagenista|Labyrinthulomycetes|Lab12|clone=CC02A175	Trichodesmium	0.41095
|Eukaryota|Diaphoretickes|Sar|Rhizaria|Retaria|Radiolaria|Acantharea|acantharean-clade-D|g:Acanthocolla|Acanthocolla+solidissima|strain=Oki51	Trichodesmium	0.410899
|Eukaryota|Amorphea|Obazoa|Opisthokonta|Holozoa|Choanozoa|Metazoa|Animalia|parahoxozoa|Bilateria|Protostomia|Ecdysozoa|Nematozoa|Nematoda|Dorylaimia|Dorylaimida|Dorylaimina|g:Diphterophora|Diphterophora+obesa	Proteobacteria	0.410893
|Eukaryota|Diaphoretickes|Sar|Alveolata|Myzozoa|DP-clade|Dinoflagellata|core-syndiniales|MALV-II|MALV-II-clade-20|clone=SSRPC86	Proteobacteria	0.410889
|Eukaryota|Diaphoretickes|Archaeplastida|Chloroplastida|Chlorophyta|core-chlorophytes|Trebouxiophyceae|*|*|*	Trichodesmium	0.410839
|Eukaryota|Diaphoretickes|Sar|Stramenopiles|Gyrista|Ochrophyta|BD-clade|Diatomeae|Leptocylindrophytina|Leptocylindrophyceae|g:Leptocylindrus|*|*	UCYN-A1	0.410829
|Eukaryota|Diaphoretickes|Sar|Alveolata|Myzozoa|DP-clade|Dinoflagellata|Dinophyceae|Kryptoperidiniaceae|strain=Kfoliaceum-GeoB-459	Proteobacteria	0.410695
|Eukaryota|Diaphoretickes|Sar|Alveolata|Myzozoa|DP-clade|Dinoflagellata|core-syndiniales|MALV-II|MALV-II-clade-10-11|*	UCYN-A2	0.410602
|Eukaryota|Diaphoretickes|Sar|Stramenopiles|Gyrista|Ochrophyta|CS-clade|Chrysophyceae|Hydrurales|g:Phaeoplaca|Phaeoplaca+thallosa|strain=CCMP-634	UCYN-A1	0.410435
|Eukaryota|Diaphoretickes|Sar|Alveolata|Myzozoa|DP-clade|Dinoflagellata|MALV-V|clone=SGYP442	UCYN-A1	0.410434
|Eukaryota|Diaphoretickes|Sar|Alveolata|Myzozoa|DP-clade|Dinoflagellata|core-syndiniales|MALV-II|Amoebophryaceae|MALV-II-clade-01|clone=B03N10	UCYN-A2	0.410431
|Eukaryota|Diaphoretickes|Sar|Stramenopiles|Gyrista|Ochrophyta|BD-clade|Diatomeae|Bacillariophytina|Bacillariophyceae|Bacillariophycidae|g:Nitzschia|*	UCYN-A1	0.410401
|Eukaryota|Diaphoretickes|Sar|Rhizaria|Endomyxa|zoorhiza|Endo5-lineage|clone=sm5	Proteobacteria	0.410152
|Eukaryota|Diaphoretickes|Sar|Stramenopiles|Gyrista|Ochrophyta|BD-clade|Diatomeae|Bacillariophytina|Bacillariophyceae|Bacillariophycidae|g:Navicula|Navicula+lanceolata	UCYN-A2	0.41009
|Eukaryota|Diaphoretickes|Sar|Rhizaria|Retaria|Radiolaria|Polycystinea|Spumellaria|S-clade-I|Coccodiscidae|g:Cypassis|Cypassis+irregularis	Crocosphaera	0.409675
|Eukaryota|Diaphoretickes|Sar|Stramenopiles|Gyrista|Ochrophyta|Raphidophyceae|core-raphidophytes|Haramonadaceae|g:Haramonas|*|*	Crocosphaera	0.409661
|Eukaryota|Amorphea|Obazoa|Opisthokonta|Holozoa|Choanozoa|Metazoa|Animalia|parahoxozoa|Bilateria|Protostomia|Ecdysozoa|Panarthropoda|Arthropoda|Mandibulata|Pancrustacea|Copepoda|Calanoida|centropagoids|Acartiidae|g:Acartia|Acartia+negligens|isolate=Wang-2010	Proteobacteria	0.40966
|Eukaryota|Diaphoretickes|Sar|Rhizaria|Retaria|Radiolaria|Polycystinea|CN-clade|core-CNs|CO-clade|Collodaria|Collophidiidae|Collophidium+ellipsoides|strain=VF167	UCYN-A2	0.40963
|Eukaryota|Diaphoretickes|Sar|Alveolata|Myzozoa|DP-clade|Dinoflagellata|core-syndiniales|MALV-II|Amoebophryaceae|MALV-II-clade-33|strain=ex-Gpolygramma-GS0209a	Crocosphaera	0.409478
|Eukaryota|Diaphoretickes|Sar|Rhizaria|Retaria|Radiolaria|Polycystinea|CN-clade|core-CNs|CO-clade|Collodaria|Sphaerozoidae|strain=BBSR7	Proteobacteria	0.409355
|Eukaryota|Diaphoretickes|Sar|Alveolata|Myzozoa|DP-clade|Dinoflagellata|Dinophyceae|core-Gymnodiniales|g:Polykrikos|Polykrikos+tanit	Trichodesmium	0.409113
|Eukaryota|Diaphoretickes|Sar|Stramenopiles|Gyrista|Ochrophyta|BD-clade|Diatomeae|Bacillariophytina|Mediophyceae|Chaetocerotophycidae|g:Hemiaulus|Hemiaulus+sinensis	Crocosphaera	0.409112
|Eukaryota|Diaphoretickes|Sar|Alveolata|Myzozoa|DP-clade|Dinoflagellata|core-syndiniales|MALV-II|Amoebophryaceae|MALV-II-clade-25|clone=DH148-EKD27	Trichodesmium	0.409101
|Eukaryota|Diaphoretickes|Sar|Stramenopiles|Gyrista|Ochrophyta|Dictyochophyceae|Florenciellales|g:Pseudochattonella|*|*	UCYN-A1	0.409083
|Eukaryota|Diaphoretickes|Sar|Stramenopiles|Gyrista|Ochrophyta|BD-clade|Bolidophyceae|g:Triparma|*|*	UCYN-A1	0.409053
|Eukaryota|Amorphea|Obazoa|Opisthokonta|Nucletmycea|Fungi|core-fungi|Chytridiomycota|Chytridiomycetes|Rhizophydiales|g:Uebelmesseromyces|Uebelmesseromyces+harderi|strain=JEL171	Crocosphaera	0.409015
|Eukaryota|Diaphoretickes|Sar|Rhizaria|Retaria|Radiolaria|Acantharea|acantharean-clade-E|Phractopelta+sarmentosa|strain=Oki45	Trichodesmium	0.408854
|Eukaryota|Diaphoretickes|Sar|Stramenopiles|Gyrista|Ochrophyta|CS-clade|Chrysophyceae|Ochromonadales|g:Pedospumella|strain=JBC13	UCYN-A1	0.408837
|Eukaryota|Diaphoretickes|Sar|Alveolata|Myzozoa|DP-clade|Dinoflagellata|core-syndiniales|MALV-II|MALV-II-clade-16|clone=SSRPD74	Richelia	0.408613
|Eukaryota|Diaphoretickes|Sar|Alveolata|Myzozoa|DP-clade|Dinoflagellata|MALV-I|MALV-I-clade-04|clone=SSRPB84	UCYN-A2	0.408544
|Eukaryota|Diaphoretickes|Archaeplastida|Chloroplastida|Chlorophyta|Pyramimonadales|g:Pterosperma|strain=CCMP-1384	UCYN-A2	0.408435
|Eukaryota|Diaphoretickes|Sar|Rhizaria|Retaria|Radiolaria|Acantharea|acantharean-clade-C|strain=211	Trichodesmium	0.408394
|Eukaryota|Amorphea|Obazoa|Opisthokonta|Holozoa|Choanozoa|Metazoa|Animalia|parahoxozoa|Bilateria|Protostomia|Ecdysozoa|Panarthropoda|Arthropoda|Mandibulata|Pancrustacea|Copepoda|Calanoida|bathypontioids|g:Temorites|Temorites+brevis|isolate=Co281	UCYN-A1	0.408083
|Eukaryota|Diaphoretickes|Sar|Alveolata|Myzozoa|DP-clade|Dinoflagellata|MALV-I|MALV-I-clade-05|clone=PROSOPE	UCYN-A2	0.408063
|Eukaryota|Amorphea|Obazoa|Opisthokonta|Holozoa|Choanozoa|Metazoa|Animalia|parahoxozoa|Bilateria|Protostomia|Ecdysozoa|Panarthropoda|Arthropoda|Mandibulata|Pancrustacea|Copepoda|Calanoida|megacalanoids|Paracalanidae|g:Parvocalanus|Parvocalanus+crassirostris|isolate=V0075	Richelia	0.408042
|Eukaryota|Diaphoretickes|Sar|Rhizaria|Retaria|Radiolaria|Acantharea|acantharean-clade-D|g:Acanthocolla|Acanthocolla+cruciata|strain=Oki28	Richelia	0.408031
|Eukaryota|Diaphoretickes|Sar|Stramenopiles|Gyrista|Ochrophyta|BD-clade|Diatomeae|Bacillariophytina|Mediophyceae|Chaetocerotophycidae|g:Chaetoceros|Ctype4|Chaetoceros+lauderi	Trichodesmium	0.407937
|Eukaryota|Amorphea|Obazoa|Opisthokonta|Holozoa|Choanozoa|Metazoa|Animalia|parahoxozoa|Bilateria|Protostomia|Ecdysozoa|Panarthropoda|Arthropoda|Mandibulata|Pancrustacea|Copepoda|Calanoida|centropagoids|centropagids|Candaciidae|g:Candacia|*	Proteobacteria	0.407825
|Eukaryota|Diaphoretickes|Sar|Rhizaria|Cercozoa|crown-cercozoa|Thecofilosea|Phaeodarea|Phaeo-clade-A|*|*	Trichodesmium	0.407802
|Eukaryota|Diaphoretickes|Sar|Rhizaria|Retaria|Radiolaria|Polycystinea|CN-clade|core-CNs|CO-clade|Collodaria|Collosphaeridae|g:Siphonosphaera|Siphonosphaera+cyathina|strain=LAZ-1998	UCYN-A2	0.407797
|Eukaryota|Diaphoretickes|Sar|Alveolata|Ciliophora|Intramacronucleata|SAL|Spirotrichea|Perilemmaphora|Oligotrichia|Choreotrichida|Tintinnina|core-T|Undellidae|*|*	UCYN-A1	0.407642
|Eukaryota|Diaphoretickes|Sar|Alveolata|Myzozoa|DP-clade|Dinoflagellata|core-syndiniales|MALV-II|MALV-II-clade-10-11|clone=SCM37C21	UCYN-A2	0.407582
|Eukaryota|Diaphoretickes|Sar|Alveolata|Ciliophora|Intramacronucleata|CON3P|Colpodea|Cyrtolophosidida|g:Aristerostoma|*	Proteobacteria	0.407426
|Eukaryota|Diaphoretickes|Sar|Alveolata|Ciliophora|Intramacronucleata|CON3P|Oligohymenophorea|Apostomatia|Foettingeriidae|strain=JCC-2008	UCYN-A1	0.407338
|Eukaryota|Diaphoretickes|Sar|Alveolata|Ciliophora|Intramacronucleata|CON3P|Phyllopharyngea|Subkinetalia|RS-clade|Suctoria|g:Ephelota|Ephelota+plana	Proteobacteria	0.407191
|Eukaryota|Diaphoretickes|Sar|Alveolata|Ciliophora|Intramacronucleata|SAL|Spirotrichea|Perilemmaphora|Oligotrichia|Choreotrichida|Strobilidiidae|g:Pelagostrobilidium|Pelagostrobilidium+neptuni	Proteobacteria	0.407191
|Eukaryota|Diaphoretickes|Sar|Alveolata|Myzozoa|DP-clade|Dinoflagellata|Dinophyceae|core-Peridiniales|strain=Aarenaria-AY-2016-are1	Proteobacteria	0.407191
|Eukaryota|Diaphoretickes|Sar|Alveolata|Myzozoa|DP-clade|Dinoflagellata|core-syndiniales|MALV-IV|g:Hematodinium|Hematodinium+perezi	UCYN-A1	0.407171
|Eukaryota|Diaphoretickes|Sar|Stramenopiles|Bigyra|Sagenista|Pseudophyllomitidae|clone=ME1-24	UCYN-A1	0.407003
|Eukaryota|Amorphea|Obazoa|Opisthokonta|Holozoa|Choanozoa|Metazoa|Animalia|parahoxozoa|Bilateria|Deuterostomia|Chordata|Urochordata|Appendicularia|g:Megalocercus|Megalocercus+huxleyi	Trichodesmium	0.406597
|Eukaryota|Diaphoretickes|Sar|Alveolata|Myzozoa|DP-clade|Dinoflagellata|Dinophyceae|Gonyaulacales|core-G|FP-clade|g:Pyrocystis|Pyrocystis+noctiluca	Richelia	0.406588
|Eukaryota|Diaphoretickes|Haptista|Haptophyta|HAP-5-clade|clone=ST5900	Proteobacteria	0.406537
|Eukaryota|Diaphoretickes|Sar|Rhizaria|Retaria|Radiolaria|Acantharea|acantharean-clade-C|Amphiacon+denticulatus|strain=Oka-2004	Crocosphaera	0.406517
|Eukaryota|Diaphoretickes|Sar|Stramenopiles|Gyrista|Ochrophyta|BD-clade|Diatomeae|Bacillariophytina|Mediophyceae|Chaetocerotophycidae|g:Chaetoceros|Ctype1|Chaetoceros+danicus	Richelia	0.406394
|Eukaryota|Diaphoretickes|Sar|Alveolata|Myzozoa|DP-clade|Dinoflagellata|core-syndiniales|MALV-II|MALV-II-clade-08|clone=RA010412	Trichodesmium	0.40637
|Eukaryota|Diaphoretickes|Sar|Rhizaria|Retaria|Radiolaria|Polycystinea|CN-clade|core-CNs|nassellarians-III-IV|Plagiacanthoidea|g:Protoscenium|strain=7036	Crocosphaera	0.406341
|Eukaryota|Diaphoretickes|Haptista|Haptophyta|Prymnesiophyceae|Prymnesiales|Chrysochromulinaceae|g:Chrysochromulina|*	Proteobacteria	0.406253
|Eukaryota|Diaphoretickes|Sar|Alveolata|Myzozoa|DP-clade|Dinoflagellata|Dinophyceae|Kareniaceae|BK-clade|Karenia+bicuneiformis	Trichodesmium	0.406217
|Eukaryota|Amorphea|Obazoa|Opisthokonta|Holozoa|Choanozoa|Choanoflagellata|Acanthoecida|Stephanoecidae|Dgrandis-clade|g:Diaphanoeca|*|*	Crocosphaera	0.406147
|Eukaryota|Diaphoretickes|Haptista|Haptophyta|Prymnesiophyceae|Calcihaptophycidae|Braarudosphaeraceae|strain=Kawachi	Crocosphaera	0.406108
|Eukaryota|Amorphea|Obazoa|Opisthokonta|Holozoa|Choanozoa|Metazoa|Animalia|parahoxozoa|Cnidaria|Anthozoa|Hexacorallia|Actiniaria|Enthemonae|metridioids|*	Proteobacteria	0.406107
|Eukaryota|Amorphea|Obazoa|Opisthokonta|Holozoa|Choanozoa|Metazoa|Porifera|CalHom-clade|Homoscleromorpha|Oscarellidae|g:Oscarella|Oscarella+carmela	Proteobacteria	0.406107
|Eukaryota|Diaphoretickes|Haptista|Haptophyta|Prymnesiophyceae|Phaeocystales|g:Phaeocystis|Phaeocystis+antarctica	Proteobacteria	0.406107
|Eukaryota|Diaphoretickes|Sar|Alveolata|Myzozoa|DP-clade|Dinoflagellata|core-syndiniales|MALV-II|Amoebophryaceae|MALV-II-clade-01|clone=OLI1175	Proteobacteria	0.406107
|Eukaryota|Diaphoretickes|Sar|Alveolata|Myzozoa|DP-clade|Dinoflagellata|core-syndiniales|MALV-II|Amoebophryaceae|MALV-II-clade-25|clone=DH148-EKD27	Proteobacteria	0.406107
|Eukaryota|Diaphoretickes|Sar|Stramenopiles|Gyrista|Ochrophyta|CS-clade|Chrysophyceae|Paraphysomonadida|g:Paraphysomonas|acrospina-clade|Paraphysomonas+perforata|strain=SOTON-A	Proteobacteria	0.406107
|Eukaryota|Diaphoretickes|Sar|Stramenopiles|Gyrista|Ochrophyta|MOCH-4|clone=AI5F13RM3F10	Proteobacteria	0.406107
|Eukaryota|Diaphoretickes|Telonemia|g:Telonema|Tantarcticum-clade|clone=BL010625	Proteobacteria	0.406107
|Eukaryota|Diaphoretickes|Sar|Rhizaria|Retaria|Radiolaria|Polycystinea|CN-clade|core-CNs|CO-clade|Collodaria|Sphaerozoidae|strain=BBSR7	Crocosphaera	0.406049
|Eukaryota|Diaphoretickes|Sar|Alveolata|Myzozoa|DP-clade|Dinoflagellata|Dinophyceae|core-Peridiniales|g:Protoperidinium|Protoperidinium+bipes	Richelia	0.405914
|Eukaryota|Diaphoretickes|Sar|Alveolata|Myzozoa|DP-clade|Dinoflagellata|MALV-I|MALV-I-clade-08|clone=ex-Clausocalanus-RPP2	Crocosphaera	0.405772
|Eukaryota|Diaphoretickes|Archaeplastida|Chloroplastida|Chlorophyta|core-chlorophytes|Chlorophyceae|CS-lineage|Sphaeropleales|g:Pseudopediastrum|Pseudopediastrum+boryanum	Proteobacteria	0.405543
|Eukaryota|Diaphoretickes|Sar|Alveolata|Myzozoa|DP-clade|Dinoflagellata|Dinophyceae|core-Peridiniales|g:Protoperidinium|Protoperidinium+pellucidum	Trichodesmium	0.405502
|Eukaryota|Amorphea|Obazoa|Opisthokonta|Holozoa|Choanozoa|Metazoa|Animalia|parahoxozoa|Bilateria|Protostomia|Ecdysozoa|Panarthropoda|Arthropoda|Mandibulata|Pancrustacea|Copepoda|Calanoida|centropagoids|centropagids|Pontellidae|*|*|isolate=Wang-2010	Trichodesmium	0.405368
|Eukaryota|Diaphoretickes|Sar|Rhizaria|Retaria|Radiolaria|Acantharea|acantharean-clade-C|strain=Ei71	UCYN-A1	0.405294
|Eukaryota|Diaphoretickes|Sar|Alveolata|Myzozoa|DP-clade|Dinoflagellata|MALV-I|MALV-I-clade-06|clone=OLI11029	Proteobacteria	0.405284
|Eukaryota|Diaphoretickes|Sar|Alveolata|Ciliophora|Intramacronucleata|CON3P|Phyllopharyngea|Subkinetalia|Cyrtophoria|Pithitidae|clone=SGYO531	Trichodesmium	0.405232
|Eukaryota|Diaphoretickes|Sar|Alveolata|Myzozoa|DP-clade|Dinoflagellata|Dinophyceae|strain=AS-2015-ex-Synchaeta	Trichodesmium	0.405232
|Eukaryota|Diaphoretickes|Sar|Rhizaria|Retaria|Radiolaria|Polycystinea|Spumellaria|S-clade-II|Astrosphaeridae|g:Heliosphaera|strain=302	Trichodesmium	0.405232
|Eukaryota|Diaphoretickes|Sar|Rhizaria|Retaria|Radiolaria|Polycystinea|Spumellaria|S-clade-IV|Spongopyloidea|g:Spongorus|Spongorus+pylomaticus	Trichodesmium	0.405232
|Eukaryota|Diaphoretickes|Sar|Stramenopiles|Gyrista|Ochrophyta|BD-clade|Diatomeae|Bacillariophytina|Bacillariophyceae|Bacillariophycidae|g:Haslea|Haslea+ostrearia	Trichodesmium	0.405232
|Eukaryota|Diaphoretickes|Sar|Alveolata|Myzozoa|DP-clade|Dinoflagellata|Dinophyceae|g:Ankistrodinium|Ankistrodinium+semilunatum	Trichodesmium	0.405232
|Eukaryota|Diaphoretickes|Sar|Stramenopiles|Gyrista|Ochrophyta|BD-clade|Diatomeae|Bacillariophytina|Mediophyceae|Thalassiosirophycidae|g:Skeletonema|Skeletonema+menzellii	UCYN-A2	0.405142
|Eukaryota|Diaphoretickes|Sar|Rhizaria|Retaria|Radiolaria|RAD-X-clade|clone=SGYH1129	UCYN-A1	0.405082
|Eukaryota|Diaphoretickes|Sar|Stramenopiles|Bigyra|Opalozoa|Nanomonadea|MAST-03A-lineage|clone=SSRPD77	Trichodesmium	0.405022
|Eukaryota|Diaphoretickes|Cryptista|Cryptophyceae|Cryptomonadales|lineage-B|g:Geminigera|*	UCYN-A2	0.40477
|Eukaryota|Diaphoretickes|Sar|Alveolata|Myzozoa|DP-clade|Dinoflagellata|core-syndiniales|MALV-II|Amoebophryaceae|MALV-II-clade-03|strain=ex-Dnorvegica-2000	Richelia	0.40456
|Eukaryota|Diaphoretickes|Sar|Stramenopiles|Bigyra|Opalozoa|Nanomonadea|MAST-03A-lineage|clone=SSRPD77	Proteobacteria	0.404367
|Eukaryota|Diaphoretickes|Sar|Rhizaria|Retaria|Radiolaria|Polycystinea|CN-clade|core-CNs|CO-clade|Collodaria|Sphaerozoidae|Collozoum+inerme|strain=Vil338	Richelia	0.404035
|Eukaryota|Diaphoretickes|Sar|Alveolata|Myzozoa|DP-clade|Dinoflagellata|Dinophyceae|Thoracosphaerales|scrippsiellids|*	UCYN-A1	0.404007
|Eukaryota|Amorphea|Obazoa|Opisthokonta|Holozoa|Choanozoa|Metazoa|Animalia|parahoxozoa|Bilateria|Protostomia|Lophotrochozoa|Annelida|Chaetopteridae|g:Spiochaetopterus|Spiochaetopterus+bergensis	UCYN-A1	0.403862
|Eukaryota|Diaphoretickes|Sar|Alveolata|Myzozoa|DP-clade|Dinoflagellata|Dinophyceae|core-Gymnodiniales|warnowiids|g:Proterythropsis|*	Richelia	0.403845
|Eukaryota|Diaphoretickes|Haptista|Haptophyta|Prymnesiophyceae|Prymnesiales|Chrysochromulinaceae|g:Chrysochromulina|*	UCYN-A1	0.403826
|Eukaryota|Diaphoretickes|Sar|Stramenopiles|Gyrista|Ochrophyta|BD-clade|Diatomeae|Bacillariophytina|Bacillariophyceae|Bacillariophycidae|g:Bacillaria|Bacillaria+paxillifer	Proteobacteria	0.403734
|Eukaryota|Diaphoretickes|Sar|Alveolata|Myzozoa|DP-clade|Dinoflagellata|core-syndiniales|MALV-IV|clone=LC22_5EP_37	Proteobacteria	0.403678
|Eukaryota|Diaphoretickes|Sar|Stramenopiles|Bigyra|Opalozoa|Nanomonadea|MAST-03C-lineage|clone=H3S1Ae53U	Proteobacteria	0.403473
|Eukaryota|Diaphoretickes|Sar|Rhizaria|Retaria|Radiolaria|Polycystinea|CN-clade|core-CNs|nassellarians-II|Acanthodesmoidea|clone=Ma_1A27	Proteobacteria	0.403457
|Eukaryota|Diaphoretickes|Sar|Stramenopiles|Gyrista|Ochrophyta|BD-clade|Diatomeae|Bacillariophytina|Mediophyceae|Thalassiosirophycidae|g:Skeletonema|*	Richelia	0.403342
|Eukaryota|Diaphoretickes|Sar|Rhizaria|Retaria|Radiolaria|Polycystinea|CN-clade|core-CNs|CO-clade|Collodaria|Collosphaeridae|g:Siphonosphaera|strain=Pac27	Trichodesmium	0.403337
|Eukaryota|Diaphoretickes|Sar|Alveolata|Myzozoa|DP-clade|Dinoflagellata|Dinophyceae|core-Peridiniales|g:Protoperidinium|Protoperidinium+pellucidum	Richelia	0.403019
|Eukaryota|Diaphoretickes|Sar|Rhizaria|Cercozoa|Chlorarachnea|core-chlorarachneans|Minorisa-lineage|g:Minorisa|*	Crocosphaera	0.402792
|Eukaryota|Amorphea|Obazoa|Opisthokonta|Holozoa|Choanozoa|Metazoa|Animalia|parahoxozoa|Bilateria|Protostomia|Ecdysozoa|Panarthropoda|Arthropoda|Mandibulata|Pancrustacea|Copepoda|Calanoida|megacalanoids|Calocalanidae|g:Calocalanus|*	Richelia	0.402682
|Eukaryota|Diaphoretickes|Sar|Stramenopiles|Bigyra|Sagenista|MAST-08|MAST-08B-lineage|clone=905st23-29	Richelia	0.402611
|Eukaryota|Amorphea|Obazoa|Opisthokonta|Holozoa|Choanozoa|Metazoa|Animalia|parahoxozoa|Bilateria|Protostomia|Ecdysozoa|Panarthropoda|Arthropoda|Mandibulata|Pancrustacea|Copepoda|Podoplea|Cyclopoida|Ergasilida|poecilostomes|Lichomolgoidea|core-L|CS-clade|Sapphirinidae|g:Copilia|Copilia+mirabilis|isolate=Wang-2010	Trichodesmium	0.402462
|Eukaryota|Diaphoretickes|Sar|Alveolata|Ciliophora|Intramacronucleata|CON3P|Oligohymenophorea|Astomatia|g:Metaradiophrya|Metaradiophrya+lumbrici	Crocosphaera	0.40239
|Eukaryota|Diaphoretickes|Sar|Alveolata|Myzozoa|DP-clade|Dinoflagellata|Dinophyceae|core-Peridiniales|g:Protoperidinium|Protoperidinium+conicum	Crocosphaera	0.402371
|Eukaryota|Diaphoretickes|Sar|Rhizaria|Retaria|Radiolaria|Polycystinea|CN-clade|g:Eucyrtidium|Eucyrtidium+calvertense|strain=129	Richelia	0.402304
|Eukaryota|Diaphoretickes|Sar|Alveolata|Myzozoa|DP-clade|Dinoflagellata|Dinophyceae|Gonyaulacales|core-G|AO-clade|g:Alexandrium|Aaffine-clade|Centrodinium|Centrodinium+punctatum	Crocosphaera	0.402188
|Eukaryota|Diaphoretickes|Sar|Rhizaria|Cercozoa|crown-cercozoa|Paracercomonadida|g:Metabolomonas|strain=Tempisque	UCYN-A1	0.402137
|Eukaryota|Diaphoretickes|Sar|Rhizaria|Retaria|Radiolaria|Polycystinea|CN-clade|core-CNs|nassellarians-III-IV|Plagiacanthoidea|clone=ST5960	Proteobacteria	0.402127
|Eukaryota|Diaphoretickes|Sar|Alveolata|Myzozoa|DP-clade|Dinoflagellata|core-syndiniales|MALV-II|MALV-II-clade-07|clone=HF0200_37F04	Proteobacteria	0.402044
|Eukaryota|Diaphoretickes|Sar|Alveolata|Myzozoa|DP-clade|Dinoflagellata|Dinophyceae|g:Gyrodinium|*	UCYN-A1	0.401855
|Eukaryota|Amorphea|Obazoa|Opisthokonta|Holozoa|Choanozoa|Metazoa|Animalia|parahoxozoa|Bilateria|Protostomia|Ecdysozoa|Nematozoa|Nematoda|Dorylaimia|Dorylaimida|Dorylaimina|g:Diphterophora|Diphterophora+obesa	Richelia	0.40176
|Eukaryota|Diaphoretickes|Sar|Alveolata|Myzozoa|DP-clade|Dinoflagellata|core-syndiniales|MALV-II|MALV-II-clade-10-11|clone=HL2SF10	Richelia	0.401701
|Eukaryota|Diaphoretickes|Sar|Rhizaria|Retaria|Radiolaria|Polycystinea|CN-clade|core-CNs|nassellarians-III-IV|Plagiacanthoidea|clone=SGYS1422	Richelia	0.401489
|Eukaryota|Diaphoretickes|Sar|Alveolata|Ciliophora|Intramacronucleata|SAL|Spirotrichea|Perilemmaphora|Oligotrichia|Oligotrichida|Scapitatum-clade|strain=14JU	UCYN-A1	0.401227
|Eukaryota|Diaphoretickes|Sar|Alveolata|Ciliophora|Intramacronucleata|SAL|Spirotrichea|Perilemmaphora|Oligotrichia|Choreotrichida|g:Leegaardiella|strain=SC4	UCYN-A1	0.401003
|Eukaryota|Diaphoretickes|Picozoa|strain=MS584-11	Proteobacteria	0.400988
|Eukaryota|Diaphoretickes|Sar|Alveolata|Myzozoa|DP-clade|Dinoflagellata|core-syndiniales|MALV-II|Amoebophryaceae|g:Amoebophrya|Amoebophrya+ceratii|*	Crocosphaera	0.40093
|Eukaryota|Diaphoretickes|Sar|Alveolata|Myzozoa|DP-clade|Dinoflagellata|Dinophyceae|Gonyaulacales|core-G|AO-clade|g:Alexandrium|Aaffine-clade|Centrodinium|Centrodinium+punctatum	UCYN-A1	0.400592
|Eukaryota|Amorphea|Obazoa|Opisthokonta|Nucletmycea|Fungi|core-fungi|Dikarya|Basidiomycota|Pucciniomycotina|Cystobasidiomycetes|g:Rhodotorula|Rhodotorula+mucilaginosa	Proteobacteria	0.400581
|Eukaryota|Diaphoretickes|Sar|Alveolata|Myzozoa|DP-clade|Dinoflagellata|Dinophyceae|Thoracosphaerales|scrippsiellids|Scrippsiella+precaria	UCYN-A2	0.400519
|Eukaryota|Diaphoretickes|Sar|Alveolata|Myzozoa|DP-clade|Dinoflagellata|MALV-I|MALV-I-clade-04|g:Euduboscquella|*	Proteobacteria	0.400432
|Eukaryota|Diaphoretickes|Sar|Alveolata|Myzozoa|DP-clade|Dinoflagellata|core-syndiniales|MALV-II|Amoebophryaceae|MALV-II-clade-05|clone=Q2A03	Trichodesmium	0.400419
|Eukaryota|Diaphoretickes|Sar|Alveolata|Myzozoa|DP-clade|Dinoflagellata|MALV-III|clone=SGYO1297	Trichodesmium	0.400419
|Eukaryota|Diaphoretickes|Sar|Rhizaria|Cercozoa|crown-cercozoa|Imbricatea|Novel-Clade-2|NC2b-lineage|clone=ST6000	Trichodesmium	0.400419
|Eukaryota|nm-Cryptomonadales|nm-lineage-B|g:nm-Geminigera|nm-Geminigera+cryophila|strain=CCMP-2564	Trichodesmium	0.400419
|Eukaryota|Diaphoretickes|Sar|Rhizaria|Retaria|Radiolaria|Acantharea|acantharean-clade-C|strain=Oki79	Trichodesmium	0.400316
|Eukaryota|Amorphea|Obazoa|Opisthokonta|Holozoa|Choanozoa|Metazoa|Animalia|parahoxozoa|Bilateria|Protostomia|Lophotrochozoa|Annelida|Pleistoannelida|Errantia|Aciculata|Phyllodocida|Phyllodocidae|*|*	Trichodesmium	0.400303
|Eukaryota|Diaphoretickes|Sar|Alveolata|Ciliophora|Intramacronucleata|CON3P|Oligohymenophorea|Hymenostomatia|Tetrahymenida|g:Tetrahymena|Tetrahymena+empidokyrea	Trichodesmium	0.400208
|Eukaryota|Amorphea|Obazoa|Opisthokonta|Holozoa|Choanozoa|Metazoa|Animalia|parahoxozoa|Bilateria|Protostomia|Ecdysozoa|Panarthropoda|Arthropoda|Mandibulata|Pancrustacea|Copepoda|Calanoida|megacalanoids|Paracalanidae|g:Acrocalanus|*|*	Richelia	0.4001
|Eukaryota|Diaphoretickes|Sar|Alveolata|Ciliophora|Intramacronucleata|CON3P|Oligohymenophorea|Astomatia|g:Metaradiophrya|Metaradiophrya+lumbrici	Trichodesmium	0.400078
|Eukaryota|Diaphoretickes|Sar|Rhizaria|Retaria|Radiolaria|Acantharea|acantharean-clade-E|*|*	Richelia	0.40006
|Eukaryota|Diaphoretickes|Archaeplastida|Chloroplastida|Chlorophyta|core-chlorophytes|Chlorophyceae|CS-lineage|Sphaeropleales|g:Pseudopediastrum|Pseudopediastrum+boryanum	Crocosphaera	0.399823
|Eukaryota|Diaphoretickes|Sar|Rhizaria|Retaria|Radiolaria|Polycystinea|Spumellaria|S-clade-I|Spongodiscoidea|g:Dictyocoryne|Dictyocoryne+truncata	Richelia	0.399674
|Eukaryota|Diaphoretickes|Telonemia|g:Telonema|Tantarcticum-clade|clone=Biosope_T33	Trichodesmium	0.39967
|Eukaryota|Diaphoretickes|Sar|Stramenopiles|Gyrista|Ochrophyta|BD-clade|Diatomeae|Bacillariophytina|Mediophyceae|Thalassiosirophycidae|g:Thalassiosira|Thalassiosira+anguste-lineata	Trichodesmium	0.39949
|Eukaryota|Diaphoretickes|Sar|Rhizaria|Retaria|Radiolaria|Acantharea|clone=ST3500	Trichodesmium	0.399489
|Eukaryota|Diaphoretickes|Sar|Alveolata|Myzozoa|DP-clade|Dinoflagellata|Dinophyceae|g:Gyrodinium|Gyrodinium+helveticum	Proteobacteria	0.399391
|Eukaryota|Diaphoretickes|Sar|Alveolata|Myzozoa|DP-clade|Dinoflagellata|MALV-III|clone=SGYS1235	UCYN-A2	0.399299
|Eukaryota|Amorphea|Obazoa|Apusomonadida|Thecamonadinae|strain=Bamfield	Trichodesmium	0.399241
|Eukaryota|Amorphea|Obazoa|Opisthokonta|Holozoa|Choanozoa|Metazoa|Animalia|parahoxozoa|Bilateria|Protostomia|Lophotrochozoa|Nemertea|Palaeonemertea|Cephalothricidae|g:Cephalothrix|Cephalothrix+filiformis	Trichodesmium	0.399232
|Eukaryota|Amorphea|Obazoa|Opisthokonta|Holozoa|Choanozoa|Metazoa|Animalia|parahoxozoa|Bilateria|Protostomia|Ecdysozoa|Panarthropoda|Arthropoda|Mandibulata|Pancrustacea|Copepoda|Podoplea|Cyclopoida|Ergasilida|poecilostomes|Lichomolgoidea|core-L|CS-clade|Sapphirinidae|g:Sapphirina|Sapphirina+darwinii|isolate=Wang-2010	Richelia	0.399025
|Eukaryota|Diaphoretickes|Sar|Alveolata|Myzozoa|DP-clade|Dinoflagellata|Dinophyceae|g:Achradina|Achradina+pulchra	Richelia	0.398989
|Eukaryota|Diaphoretickes|Sar|Stramenopiles|Bigyra|Opalozoa|Nanomonadea|MAST-03J-lineage|clone=SCM27C17	Proteobacteria	0.398964
|Eukaryota|Diaphoretickes|Sar|Rhizaria|Retaria|Radiolaria|Polycystinea|Spumellaria|S-clade-II|Astrosphaeridae|g:Heliosphaera|strain=83	Trichodesmium	0.398866
|Eukaryota|Diaphoretickes|Sar|Alveolata|Myzozoa|DP-clade|Dinoflagellata|Dinophyceae|g:Gertia|Gertia+stigmatica	UCYN-A1	0.39876
|Eukaryota|Diaphoretickes|Sar|Rhizaria|Retaria|Radiolaria|Polycystinea|CN-clade|core-CNs|CO-clade|Collodaria|Sphaerozoidae|Collozoum+amoeboides|strain=CL09	UCYN-A1	0.398726
|Eukaryota|Diaphoretickes|Sar|Alveolata|Myzozoa|DP-clade|Dinoflagellata|MALV-III|clone=SGYO1441	Proteobacteria	0.398692
|Eukaryota|Diaphoretickes|Sar|Stramenopiles|Gyrista|MAST-02|clone=DH148-5-EKD53	UCYN-A1	0.398636
|Eukaryota|Amorphea|Obazoa|Opisthokonta|Holozoa|Choanozoa|Metazoa|Animalia|parahoxozoa|Bilateria|Protostomia|Lophotrochozoa|Brachiopoda|Lingulidae|g:Glottidia|Glottidia+pyramidata	Trichodesmium	0.398542
|Eukaryota|Diaphoretickes|Telonemia|g:Telonema|Tsubtile-clade|Telonema+subtile|strain=RCC358	Trichodesmium	0.398538
|Eukaryota|Diaphoretickes|Sar|Alveolata|Myzozoa|DP-clade|Dinoflagellata|Dinophyceae|core-Gymnodiniales|Gymnodinium+aureolum	Crocosphaera	0.39843
|Eukaryota|Diaphoretickes|Sar|Alveolata|Myzozoa|DP-clade|Dinoflagellata|core-syndiniales|MALV-II|MALV-II-clade-31|clone=OLI1175	UCYN-A1	0.398428
|Eukaryota|Diaphoretickes|Sar|Alveolata|Myzozoa|DP-clade|Dinoflagellata|Dinophyceae|core-Gymnodiniales|g:Chytriodinium|Chytriodinium+affine	Richelia	0.398
|Eukaryota|Diaphoretickes|Sar|Alveolata|Myzozoa|DP-clade|Dinoflagellata|Dinophyceae|Gonyaulacales|Ceratiaceae|g:Tripos|Tripos+fusus	UCYN-A1	0.397848
|Eukaryota|Diaphoretickes|Sar|Alveolata|Myzozoa|DP-clade|Dinoflagellata|core-syndiniales|MALV-II|MALV-II-clade-15|clone=DH148-EKD14	Crocosphaera	0.397702
|Eukaryota|Diaphoretickes|Archaeplastida|Chloroplastida|Chlorophyta|prasinophyte-clade-IX|*	Proteobacteria	0.397553
|Eukaryota|Diaphoretickes|Sar|Alveolata|Myzozoa|AC-clade|Apicomplexa|gregarinomorphea|Lecudinoidea|LL-clade|Lecudina+longissima	Richelia	0.397536
|Eukaryota|Diaphoretickes|Sar|Rhizaria|Retaria|Radiolaria|Acantharea|acantharean-clade-D|*	Proteobacteria	0.397288
|Eukaryota|Diaphoretickes|Cryptista|Cryptophyceae|Cryptomonadales|g:Baffinella|Baffinella+frigidus|*	UCYN-A1	0.397105
|Eukaryota|Diaphoretickes|Sar|Alveolata|Myzozoa|DP-clade|Dinoflagellata|Dinophyceae|g:Moestrupia|strain=AW3	Crocosphaera	0.397058
|Eukaryota|Diaphoretickes|Sar|Alveolata|Myzozoa|DP-clade|Dinoflagellata|MALV-I|MALV-I-clade-01|clone=TAGIRI-10	Proteobacteria	0.397056
|Eukaryota|Amorphea|Obazoa|Opisthokonta|Holozoa|Choanozoa|Metazoa|Animalia|parahoxozoa|Cnidaria|Medusozoa|Hydrozoa|Hydroidolina|Siphonophorae|Codonophora|Calycophorae|*|*	Richelia	0.397032
|Eukaryota|Diaphoretickes|Sar|Rhizaria|Endomyxa|zoorhiza|Endo4-lineage|*	UCYN-A1	0.397027
|Eukaryota|Diaphoretickes|Sar|Rhizaria|Retaria|Radiolaria|Polycystinea|CN-clade|core-CNs|nassellarians-III-IV|Plagiacanthoidea|g:Protoscenium|strain=7036	Proteobacteria	0.397007
|Eukaryota|Diaphoretickes|Sar|Stramenopiles|Gyrista|Peronosporomycetes|core-oomycetes|PS-clade|peronosporaleans|g:Pythium|Pythium+splendens	UCYN-A2	0.396883
|Eukaryota|Amorphea|Obazoa|Opisthokonta|Holozoa|Choanozoa|Metazoa|Animalia|parahoxozoa|Bilateria|Deuterostomia|Xenacoelomorpha|Acoelomorpha|Acoela|Crucimusculata|CDM-group|convolutids|g:Symsagittifera|Symsagittifera+roscoffensis	Richelia	0.396743
|Eukaryota|Diaphoretickes|Sar|Alveolata|Ciliophora|Intramacronucleata|SAL|Spirotrichea|Perilemmaphora|Oligotrichia|Choreotrichida|Strobilidiidae|g:Pelagostrobilidium|Pelagostrobilidium+minutum	Proteobacteria	0.396685
|Eukaryota|Diaphoretickes|Sar|Alveolata|Myzozoa|DP-clade|Dinoflagellata|MALV-I|MALV-I-clade-02|clone=ex-Hpachydermum-68	Trichodesmium	0.396661
|Eukaryota|Diaphoretickes|Sar|Alveolata|Ciliophora|Intramacronucleata|CON3P|Oligohymenophorea|Peritrichia|Sessilida|vorticellids|EZ-group|Zniveum-clade|Zoothamnium+pelagicum	Trichodesmium	0.396626
|Eukaryota|Diaphoretickes|Sar|Rhizaria|Retaria|Radiolaria|Acantharea|clone=ST3960	Trichodesmium	0.396553
|Eukaryota|Diaphoretickes|Picozoa|clone=OR000415	Trichodesmium	0.396513
|Eukaryota|Diaphoretickes|Sar|Alveolata|Myzozoa|DP-clade|Dinoflagellata|Dinophyceae|Ceratoperidiniaceae|g:Torquentidium|Torquentidium+convolutum	Proteobacteria	0.396194
|Eukaryota|Diaphoretickes|Sar|Stramenopiles|Gyrista|Ochrophyta|CS-clade|Chrysophyceae|Paraphysomonadida|C-clade|g:Clathromonas|clone=ws_143_1809C12	Proteobacteria	0.396138
|Eukaryota|Diaphoretickes|Sar|Alveolata|Myzozoa|DP-clade|Dinoflagellata|Dinophyceae|core-Peridiniales|g:Protoperidinium|Protoperidinium+bipes	Trichodesmium	0.396097
|Eukaryota|Amorphea|Obazoa|Opisthokonta|Holozoa|Choanozoa|Choanoflagellata|Acanthoecida|strain=SL-163	Trichodesmium	0.395818
|Eukaryota|Diaphoretickes|Picozoa|g:Picomonas|*	Proteobacteria	0.395817
|Eukaryota|Diaphoretickes|Sar|Stramenopiles|Gyrista|Ochrophyta|BD-clade|Diatomeae|Rhizosoleniophytina|g:Rhizosolenia|Rtype2|Rhizosolenia+setigera	UCYN-A1	0.395758
|Eukaryota|Diaphoretickes|Sar|Alveolata|Myzozoa|DP-clade|Dinoflagellata|Dinophyceae|core-Gymnodiniales|g:Gyrodiniellum|strain=UDMS0803	Richelia	0.395406
|Eukaryota|Diaphoretickes|Sar|Rhizaria|Retaria|Radiolaria|Polycystinea|Spumellaria|S-clade-IV|Stylodictyidae|*|*	Richelia	0.395275
|Eukaryota|Diaphoretickes|Sar|Alveolata|Myzozoa|DP-clade|Dinoflagellata|Dinophyceae|Podolampadaceae|BPR-clade|g:Podolampas|*	UCYN-A1	0.395231
|Eukaryota|Diaphoretickes|Haptista|Haptophyta|Prymnesiophyceae|Prymnesiales|Prym-clade-B3|clone=MAL106_6_B8	UCYN-A1	0.394981
|Eukaryota|Diaphoretickes|Sar|Alveolata|Myzozoa|DP-clade|Dinoflagellata|Dinophyceae|core-Peridiniales|g:Protoperidinium|Protoperidinium+leonis	Trichodesmium	0.394942
|Eukaryota|Diaphoretickes|Sar|Stramenopiles|Bigyra|Opalozoa|Nanomonadea|MAST-03I-lineage|g:Solenicola|Solenicola+setigera|strain=FG712	Trichodesmium	0.394661
|Eukaryota|Diaphoretickes|Sar|Alveolata|Myzozoa|DP-clade|Dinoflagellata|Dinophyceae|core-Gymnodiniales|*	Trichodesmium	0.394601
|Eukaryota|Diaphoretickes|Sar|Rhizaria|Cercozoa|crown-cercozoa|Imbricatea|Novel-Clade-2|NC2b-lineage|clone=CYSGM-15	Proteobacteria	0.394286
|Eukaryota|Diaphoretickes|Sar|Alveolata|Myzozoa|DP-clade|Dinoflagellata|MALV-I|MALV-I-clade-07|clone=SGYX1132	Proteobacteria	0.394275
|Eukaryota|Amorphea|Obazoa|Opisthokonta|Holozoa|Choanozoa|Metazoa|Animalia|parahoxozoa|Bilateria|Deuterostomia|Ambulacraria|Echinodermata|Eleutherozoa|Echinozoa|Holothuroidea|core-H|Holothuriidae|g:Holothuria|*	Richelia	0.394238
|Eukaryota|Amorphea|Obazoa|Opisthokonta|Holozoa|Choanozoa|Choanoflagellata|Craspedida|Stuba-lineage|Salpingoeca+prava|strain=HFCC-1254	Richelia	0.39419
|Eukaryota|Diaphoretickes|Sar|Stramenopiles|Gyrista|Ochrophyta|BD-clade|Diatomeae|Bacillariophytina|*|*|*|*	Crocosphaera	0.394157
|Eukaryota|Diaphoretickes|Sar|Alveolata|Myzozoa|DP-clade|Dinoflagellata|Dinophyceae|core-Gymnodiniales|*	Richelia	0.394072
|Eukaryota|Diaphoretickes|Sar|Stramenopiles|Gyrista|Ochrophyta|BD-clade|Diatomeae|Bacillariophytina|Bacillariophyceae|Bacillariophycidae|g:Nitzschia|Nitzschia+longissima	Trichodesmium	0.394013
|Eukaryota|Diaphoretickes|Sar|Stramenopiles|Bigyra|Sagenista|MAST-07|MAST-07B-lineage|clone=UEPAC30Cp2	Trichodesmium	0.393906
|Eukaryota|Amorphea|Obazoa|Opisthokonta|Holozoa|Choanozoa|Metazoa|Animalia|parahoxozoa|Bilateria|Protostomia|Ecdysozoa|Panarthropoda|Arthropoda|Mandibulata|Pancrustacea|Copepoda|Podoplea|Cyclopoida|Ergasilida|poecilostomes|Lichomolgoidea|core-L|CS-clade|Sapphirinidae|g:Copilia|Copilia+mirabilis|isolate=Wang-2010	Proteobacteria	0.393756
|Eukaryota|Diaphoretickes|Sar|Rhizaria|Cercozoa|crown-cercozoa|Imbricatea|Novel-Clade-2|NC2b-lineage|clone=CYSGM-15	Trichodesmium	0.393752
|Eukaryota|Diaphoretickes|Sar|Alveolata|Myzozoa|DP-clade|Dinoflagellata|core-syndiniales|MALV-II|MALV-II-clade-09|clone=BS3_D9	Richelia	0.393722
|Eukaryota|Diaphoretickes|Sar|Alveolata|Myzozoa|DP-clade|Dinoflagellata|Dinophyceae|Gonyaulacales|core-G|FG-clade|g:Gambierdiscus|Gambierdiscus+jejuensis	UCYN-A1	0.393551
|Eukaryota|Diaphoretickes|Sar|Alveolata|Myzozoa|DP-clade|Dinoflagellata|core-syndiniales|MALV-II|MALV-II-clade-13|clone=SSRPD58	Trichodesmium	0.393347
|Eukaryota|Diaphoretickes|Sar|Alveolata|Myzozoa|DP-clade|Dinoflagellata|core-syndiniales|MALV-II|MALV-II-clade-30|clone=OLI11055	UCYN-A1	0.39318
|Eukaryota|Diaphoretickes|Sar|Rhizaria|Retaria|Radiolaria|Polycystinea|Spumellaria|S-clade-I|Spongodiscoidea|g:Spongodiscus|Spongodiscus+aculeatus	Trichodesmium	0.393154
|Eukaryota|Diaphoretickes|Sar|Alveolata|Myzozoa|DP-clade|Dinoflagellata|core-syndiniales|MALV-II|MALV-II-clade-10-11|clone=ex-Hgigantheum-9	Crocosphaera	0.393034
|Eukaryota|Amorphea|Obazoa|Opisthokonta|Holozoa|Choanozoa|Metazoa|Animalia|parahoxozoa|Bilateria|Protostomia|Lophotrochozoa|Annelida|Pleistoannelida|Errantia|Aciculata|Phyllodocida|Phyllodocidae|*|*	Proteobacteria	0.392967
|Eukaryota|Diaphoretickes|Sar|Rhizaria|Retaria|Radiolaria|Polycystinea|Spumellaria|S-clade-I|Spongodiscoidea|*|*	Proteobacteria	0.392926
|Eukaryota|Diaphoretickes|Sar|Alveolata|Myzozoa|DP-clade|Dinoflagellata|Dinophyceae|core-Gymnodiniales|warnowiids|g:Proterythropsis|*	UCYN-A1	0.392666
|Eukaryota|Diaphoretickes|Sar|Alveolata|Myzozoa|DP-clade|Dinoflagellata|core-syndiniales|MALV-II|MALV-II-clade-06|clone=Q2B12N10	Richelia	0.392484
|Eukaryota|Diaphoretickes|Sar|Alveolata|Myzozoa|DP-clade|Dinoflagellata|Dinophyceae|core-Gymnodiniales|g:Chytriodinium|Chytriodinium+roseum	UCYN-A1	0.392426
|Eukaryota|Amorphea|Obazoa|Opisthokonta|Holozoa|Choanozoa|Metazoa|Animalia|parahoxozoa|Bilateria|Protostomia|Lophotrochozoa|Annelida|Pleistoannelida|Sedentaria|core-sedentarids|SS-clade|Sabellida|Sabellariidae|*|*	Trichodesmium	0.392373
|Eukaryota|Diaphoretickes|Sar|Alveolata|Ciliophora|Intramacronucleata|CON3P|Phyllopharyngea|Subkinetalia|Cyrtophoria|Pithitidae|clone=SGYH1508	Trichodesmium	0.392373
|Eukaryota|Diaphoretickes|Sar|Alveolata|Ciliophora|Intramacronucleata|SAL|Spirotrichea|Perilemmaphora|Oligotrichia|Choreotrichida|g:Leegaardiella|strain=LS803	Trichodesmium	0.392373
|Eukaryota|Diaphoretickes|Sar|Alveolata|Ciliophora|Intramacronucleata|SAL|Spirotrichea|Perilemmaphora|Oligotrichia|Choreotrichida|Strobilidiidae|g:Pelagostrobilidium|Pelagostrobilidium+minutum	Trichodesmium	0.392373
|Eukaryota|Diaphoretickes|Sar|Alveolata|Ciliophora|Intramacronucleata|SAL|Spirotrichea|Perilemmaphora|Oligotrichia|Choreotrichida|Strobilidiidae|g:Pelagostrobilidium|Pelagostrobilidium+neptuni	Trichodesmium	0.392373
|Eukaryota|Diaphoretickes|Sar|Alveolata|Myzozoa|DP-clade|Dinoflagellata|core-syndiniales|MALV-II|MALV-II-clade-10-11|clone=UEPAC41p3	Trichodesmium	0.392373
|Eukaryota|Diaphoretickes|Sar|Alveolata|Myzozoa|DP-clade|Dinoflagellata|core-syndiniales|MALV-II|MALV-II-clade-14|clone=SSRPD61	Trichodesmium	0.392373
|Eukaryota|Diaphoretickes|Sar|Alveolata|Myzozoa|DP-clade|Dinoflagellata|core-syndiniales|MALV-II|MALV-II-clade-15|clone=DH148-EKD14	Trichodesmium	0.392373
|Eukaryota|Diaphoretickes|Sar|Rhizaria|Retaria|Radiolaria|Polycystinea|Spumellaria|S-clade-II|Astrosphaeridae|*	Trichodesmium	0.392373
|Eukaryota|Diaphoretickes|Sar|Stramenopiles|Bigyra|Sagenista|MAST-10|clone=RS	Trichodesmium	0.392373
|Eukaryota|Diaphoretickes|Sar|Stramenopiles|Gyrista|Ochrophyta|BD-clade|Diatomeae|Bacillariophytina|Mediophyceae|Thalassiosirophycidae|*|*	Trichodesmium	0.392373
|Eukaryota|Diaphoretickes|Sar|Stramenopiles|Gyrista|Ochrophyta|Eustigmatophyceae|Goniochloridales|clade-IIc|g:Vacuoliviride|*	Trichodesmium	0.392373
|Eukaryota|Diaphoretickes|Sar|Stramenopiles|Gyrista|Ochrophyta|MOCH-1|clone=SGUH919	Trichodesmium	0.392373
|Eukaryota|Diaphoretickes|Telonemia|g:Telonema|Tsubtile-clade|clone=E_MO_3G01	Trichodesmium	0.392373
|Eukaryota|Diaphoretickes|Sar|Rhizaria|Retaria|Radiolaria|Polycystinea|CN-clade|core-CNs|nassellarians-III-IV|Plagiacanthoidea|g:Peromelissa|Peromelissa+tricuspidata	Richelia	0.392282
|Eukaryota|Diaphoretickes|Sar|Stramenopiles|Gyrista|Ochrophyta|BD-clade|Diatomeae|Bacillariophytina|Bacillariophyceae|Bacillariophycidae|g:Cylindrotheca|Cylindrotheca+closterium	Trichodesmium	0.392279
|Eukaryota|Diaphoretickes|Sar|Alveolata|Myzozoa|DP-clade|Dinoflagellata|Dinophyceae|Suessiales|Suessiaceae|g:Yihiella|Yihiella+yeosuensis	Richelia	0.392096
|Eukaryota|Diaphoretickes|Sar|Rhizaria|Retaria|Radiolaria|Polycystinea|CN-clade|core-CNs|nassellarians-III-IV|Plagiacanthoidea|clone=ST5960	Richelia	0.391953
|Eukaryota|Diaphoretickes|Haptista|Haptophyta|HAP-2-clade|clone=BCA5F15RM3F05	Proteobacteria	0.39191
|Eukaryota|Amorphea|Obazoa|Opisthokonta|Holozoa|Choanozoa|Metazoa|Animalia|parahoxozoa|Cnidaria|Medusozoa|Hydrozoa|Trachylina|Limnomedusae|g:Monobrachium|Monobrachium+parasiticum	Proteobacteria	0.39178
|Eukaryota|Diaphoretickes|Sar|Stramenopiles|Gyrista|Ochrophyta|Pinguiophyceae|g:Pinguiochrysis|Pinguiochrysis+pyriformis	Richelia	0.391699
|Eukaryota|Diaphoretickes|Sar|Rhizaria|Retaria|Radiolaria|Polycystinea|CN-clade|core-CNs|nassellarians-II|Acanthodesmoidea|clone=Ma_1A27	Trichodesmium	0.391685
|Eukaryota|Diaphoretickes|Picozoa|strain=MS584-11	Richelia	0.391683
|Eukaryota|Diaphoretickes|Sar|Stramenopiles|Gyrista|Ochrophyta|BD-clade|Diatomeae|Bacillariophytina|Bacillariophyceae|Bacillariophycidae|g:Meuniera|Meuniera+membranacea	UCYN-A1	0.391624
|Eukaryota|Diaphoretickes|Sar|Stramenopiles|Gyrista|Ochrophyta|BD-clade|Diatomeae|Coscinodiscophytina|g:Coscinodiscus|*	UCYN-A1	0.391578
|Eukaryota|Diaphoretickes|Sar|Rhizaria|Retaria|Radiolaria|Polycystinea|Spumellaria|S-clade-II|Astrosphaeridae|*	UCYN-A1	0.391533
|Eukaryota|Diaphoretickes|Sar|Stramenopiles|Gyrista|Ochrophyta|CS-clade|Chrysophyceae|Paraphysomonadida|g:Paraphysomonas|brevispina-clade|Paraphysomonas+ovalis|strain=ArbSmall	Trichodesmium	0.391479
|Eukaryota|Diaphoretickes|Sar|Rhizaria|Retaria|Radiolaria|Acantharea|clone=SGYS1480	Proteobacteria	0.391131
|Eukaryota|Diaphoretickes|Sar|Stramenopiles|Gyrista|Ochrophyta|CS-clade|Chrysophyceae|Paraphysomonadida|g:Paraphysomonas|acrospina-clade|Paraphysomonas+perforata|strain=SOTON-A	UCYN-A1	0.391115
|Eukaryota|Diaphoretickes|Sar|Stramenopiles|Gyrista|Ochrophyta|BD-clade|Diatomeae|Bacillariophytina|Mediophyceae|Chaetocerotophycidae|g:Dactyliosolen|Dactyliosolen+blavyanus	Richelia	0.391101
|Eukaryota|Diaphoretickes|Sar|Rhizaria|Retaria|Radiolaria|Polycystinea|CN-clade|core-CNs|CO-clade|Collodaria|Collophidiidae|Collophidium+ellipsoides|strain=VF167	Trichodesmium	0.391095
|Eukaryota|Diaphoretickes|Cryptista|Cryptophyceae|Cryptomonadales|lineage-B|g:Geminigera|strain=Ace-Lake	UCYN-A1	0.391076
|Eukaryota|Diaphoretickes|Sar|Alveolata|Myzozoa|DP-clade|Dinoflagellata|core-syndiniales|MALV-II|MALV-II-clade-06|clone=Q2B12N10	Crocosphaera	0.390986
|Eukaryota|Diaphoretickes|Sar|Alveolata|Myzozoa|DP-clade|Dinoflagellata|Dinophyceae|g:Ankistrodinium|Ankistrodinium+semilunatum	Proteobacteria	0.390871
|Eukaryota|Diaphoretickes|Sar|Rhizaria|Retaria|Radiolaria|Polycystinea|Spumellaria|S-clade-I|Spongodiscoidea|g:Spongodiscus|Spongodiscus+aculeatus	Crocosphaera	0.390827
|Eukaryota|Diaphoretickes|Archaeplastida|Chloroplastida|Chlorophyta|Pyramimonadales|g:Halosphaera|strain=Shizugawa	UCYN-A2	0.390725
|Eukaryota|Diaphoretickes|Sar|Stramenopiles|Gyrista|MAST-01|MAST-01C-lineage|clone=Q2H11N10	Proteobacteria	0.390669
|Eukaryota|Diaphoretickes|Sar|Alveolata|Myzozoa|DP-clade|Dinoflagellata|core-syndiniales|MALV-II|MALV-II-clade-14|clone=DH147-EKD19	Trichodesmium	0.390584
|Eukaryota|Diaphoretickes|Sar|Stramenopiles|Bigyra|Opalozoa|Bicosoecida|core-bicosoecids|g:Cafeteria|Cafeteria+burkhardae|*	Proteobacteria	0.39039
|Eukaryota|Diaphoretickes|Sar|Stramenopiles|Gyrista|Ochrophyta|BD-clade|Diatomeae|Rhizosoleniophytina|g:Guinardia|*	Trichodesmium	0.390365
|Eukaryota|Diaphoretickes|Sar|Stramenopiles|Gyrista|Ochrophyta|BD-clade|Diatomeae|Bacillariophytina|Mediophyceae|Chaetocerotophycidae|g:Chaetoceros|Ctype7|Chaetoceros+socialis	Richelia	0.390256
|Eukaryota|Diaphoretickes|Sar|Alveolata|Myzozoa|DP-clade|Dinoflagellata|core-syndiniales|MALV-II|Amoebophryaceae|MALV-II-clade-02|strain=ex-Glenodinium-2002	Proteobacteria	0.390197
|Eukaryota|Amorphea|Obazoa|Opisthokonta|Nucletmycea|Fungi|core-fungi|Dikarya|Ascomycota|saccharomyceta|Pezizomycotina|leotiomyceta|dothideomyceta|Dothideomycetes|g:Ochroconis|Ochroconis+constricta	Proteobacteria	0.389837
|Eukaryota|Diaphoretickes|Sar|Rhizaria|Retaria|Radiolaria|Polycystinea|CN-clade|core-CNs|nassellarians-III-IV|Theopilidae|strain=2014	Crocosphaera	0.389672
|Eukaryota|Diaphoretickes|Sar|Rhizaria|Cercozoa|crown-cercozoa|Ventricleftida|CCW10-lineage|clone=HL2SCM04	Crocosphaera	0.389534
|Eukaryota|Diaphoretickes|Sar|Alveolata|Ciliophora|Intramacronucleata|SAL|Spirotrichea|Perilemmaphora|Oligotrichia|Choreotrichida|Tintinnina|core-T|CEPR-clade|Ptychocylididae|g:Cymatocylis|Cymatocylis+calyciformis	Crocosphaera	0.389534
|Eukaryota|Diaphoretickes|Sar|Stramenopiles|Bigyra|Sagenista|MAST-07|MAST-07D-lineage|clone=155S8Aeafm	UCYN-A2	0.38943
|Eukaryota|Amorphea|Obazoa|Opisthokonta|Holozoa|Choanozoa|Metazoa|Animalia|parahoxozoa|Bilateria|Protostomia|Lophotrochozoa|Annelida|Pleistoannelida|Errantia|Aciculata|Phyllodocida|Tomopteridae|g:Tomopteris|isolate=THS-2006	Richelia	0.389304
|Eukaryota|Diaphoretickes|Sar|Rhizaria|Cercozoa|crown-cercozoa|Imbricatea|Thaumatomonadida|Thaumatomonadidae|g:Thaumatospina|*	UCYN-A1	0.388917
|Eukaryota|Diaphoretickes|Archaeplastida|Chloroplastida|Chlorophyta|Mamiellophyceae|Mamiellales|Bathycoccaceae|g:Bathycoccus|Bathycoccus+prasinos|*	Crocosphaera	0.388301
|Eukaryota|Diaphoretickes|Sar|Stramenopiles|Gyrista|MAST-01|MAST-01D-lineage|clone=Q2E10N5	Crocosphaera	0.388197
|Eukaryota|Diaphoretickes|Sar|Alveolata|Myzozoa|DP-clade|Dinoflagellata|core-syndiniales|MALV-II|MALV-II-clade-09|clone=BS3_D9	Crocosphaera	0.38803
|Eukaryota|Diaphoretickes|Sar|Alveolata|Myzozoa|DP-clade|Dinoflagellata|Dinophyceae|g:Gertia|Gertia+stigmatica	Proteobacteria	0.387909
|Eukaryota|Diaphoretickes|Sar|Rhizaria|Retaria|Radiolaria|Polycystinea|CN-clade|core-CNs|CO-clade|Collodaria|Collophidiidae|*	UCYN-A1	0.387636
|Eukaryota|Diaphoretickes|Sar|Alveolata|Myzozoa|DP-clade|Dinoflagellata|MALV-V|clone=SGYO1099	UCYN-A1	0.387462
|Eukaryota|Diaphoretickes|Sar|Alveolata|Myzozoa|DP-clade|Dinoflagellata|core-syndiniales|MALV-II|Amoebophryaceae|MALV-II-clade-02|clone=UEPACFp3	Proteobacteria	0.387438
|Eukaryota|Diaphoretickes|Sar|Stramenopiles|Gyrista|Ochrophyta|Pelagophyceae|Pelagomonadales|clone=MALINA_St320_70m_Nano_ES065_ES065_B3	Crocosphaera	0.38737
|Eukaryota|Amorphea|Obazoa|Opisthokonta|Holozoa|Choanozoa|Metazoa|Animalia|parahoxozoa|Bilateria|Protostomia|Ecdysozoa|Panarthropoda|Arthropoda|Mandibulata|Pancrustacea|Copepoda|Calanoida|eucalanoids|g:Subeucalanus|Subeucalanus+pileatus|isolate=Wang-2010	Trichodesmium	0.387173
|Eukaryota|Amorphea|Obazoa|Opisthokonta|Holozoa|Choanozoa|Choanoflagellata|Craspedida|Spunica-lineage|Salpingoeca+punica|*	Proteobacteria	0.387146
|Eukaryota|Diaphoretickes|Sar|Alveolata|Ciliophora|Intramacronucleata|SAL|Spirotrichea|Perilemmaphora|Oligotrichia|Choreotrichida|Tintinnina|core-T|CCD-clade|g:Codonellopsis|Codonellopsis+morchella	Trichodesmium	0.387082
|Eukaryota|Diaphoretickes|Sar|Rhizaria|Retaria|Radiolaria|Polycystinea|CN-clade|core-CNs|CO-clade|Collodaria|Collophidiidae|Collophidium+ovatum|strain=Sat4	UCYN-A2	0.386958
|Eukaryota|Diaphoretickes|Sar|Alveolata|Ciliophora|Intramacronucleata|SAL|Spirotrichea|Perilemmaphora|Oligotrichia|Choreotrichida|Sjeokjo-clade|strain=NSMS0601	UCYN-A2	0.386934
|Eukaryota|Diaphoretickes|Sar|Alveolata|Myzozoa|DP-clade|Dinoflagellata|Dinophyceae|g:Blastodinium|Bmangini-clade|Blastodinium+galatheanum	Proteobacteria	0.386857
|Eukaryota|Amorphea|Obazoa|Opisthokonta|Holozoa|Choanozoa|Metazoa|Animalia|parahoxozoa|Bilateria|Protostomia|Ecdysozoa|Panarthropoda|Arthropoda|Mandibulata|Pancrustacea|Copepoda|Calanoida|megacalanoids|Paracalanidae|g:Parvocalanus|Parvocalanus+crassirostris|isolate=V0075	Proteobacteria	0.386852
|Eukaryota|Diaphoretickes|Sar|Rhizaria|Cercozoa|crown-cercozoa|Thecofilosea|Cryomonadida|Rhogostomidae|clone=SA1_1F02	Trichodesmium	0.386844
|Eukaryota|Diaphoretickes|Sar|Stramenopiles|Gyrista|Ochrophyta|BD-clade|Diatomeae|Bacillariophytina|Bacillariophyceae|Fragilariophycidae|g:Thalassiothrix|Thalassiothrix+longissima	Trichodesmium	0.386844
|Eukaryota|Diaphoretickes|Sar|Stramenopiles|Gyrista|Ochrophyta|BD-clade|Diatomeae|Bacillariophytina|Mediophyceae|Chaetocerotophycidae|g:Chaetoceros|Ctype1|Chaetoceros+dichaeta	Trichodesmium	0.386844
|Eukaryota|Diaphoretickes|Sar|Stramenopiles|Gyrista|Ochrophyta|BD-clade|Diatomeae|Leptocylindrophytina|Corethrophyceae|g:Corethron|Ctype1|Corethron+inerme|strain=Medlin-2002	Trichodesmium	0.386844
|Eukaryota|Diaphoretickes|Sar|Alveolata|Myzozoa|DP-clade|Dinoflagellata|MALV-I|MALV-I-clade-02|clone=DH148-EKD22	Richelia	0.386789
|Eukaryota|Diaphoretickes|Sar|Alveolata|Myzozoa|DP-clade|Dinoflagellata|core-syndiniales|MALV-II|MALV-II-clade-40|clone=SCM37C19	Proteobacteria	0.386494
|Eukaryota|Diaphoretickes|Sar|Rhizaria|Retaria|Radiolaria|Acantharea|acantharean-clade-D|clone=CC02A175	Crocosphaera	0.386465
|Eukaryota|Amorphea|Obazoa|Opisthokonta|Holozoa|Choanozoa|Metazoa|Animalia|parahoxozoa|Bilateria|Deuterostomia|Ambulacraria|Echinodermata|Eleutherozoa|Asterozoa|Ophiuroidea|Ophiuridea|Ophiurida|Ophiurina|Gnathophiurina|g:Ophiothrix|Ophiothrix+oerstedii	Proteobacteria	0.38645
|Eukaryota|Diaphoretickes|Sar|Rhizaria|Cercozoa|Granofilosea|g:Massisteria|strain=GBB2	UCYN-A1	0.386434
|Eukaryota|Diaphoretickes|Sar|Rhizaria|Retaria|Radiolaria|Polycystinea|CN-clade|core-CNs|nassellarians-III-IV|Lychnocanoidea|g:Pterocanium|Pterocanium+campanella	Richelia	0.386382
|Eukaryota|Diaphoretickes|Sar|Rhizaria|Cercozoa|crown-cercozoa|Thecofilosea|Ebriacea|TAGIRI1-clade|clone=DSGM-52	Crocosphaera	0.386191
|Eukaryota|Diaphoretickes|Sar|Alveolata|Myzozoa|DP-clade|Dinoflagellata|core-syndiniales|MALV-II|Amoebophryaceae|g:Amoebophrya|*	Trichodesmium	0.386191
|Eukaryota|Diaphoretickes|Archaeplastida|Chloroplastida|Chlorophyta|Chloropicophyceae|g:Chloropicon|strain=MBIC10749	Crocosphaera	0.38595
|Eukaryota|Diaphoretickes|Sar|Stramenopiles|Bigyra|Opalozoa|Nanomonadea|MAST-03E-lineage|clone=BL001221	Trichodesmium	0.385705
|Eukaryota|Diaphoretickes|Sar|Stramenopiles|Gyrista|Ochrophyta|BD-clade|Diatomeae|Bacillariophytina|Mediophyceae|Thalassiosirophycidae|g:Detonula|Detonula+pumila	Trichodesmium	0.385705
|Eukaryota|Diaphoretickes|Sar|Alveolata|Myzozoa|DP-clade|Dinoflagellata|Dinophyceae|g:Blastodinium|Bspinulosum-clade|strain=Bspinulosum-AS16	UCYN-A2	0.385363
|Eukaryota|Diaphoretickes|Sar|Rhizaria|Retaria|Radiolaria|Polycystinea|CN-clade|core-CNs|CO-clade|Collodaria|Sphaerozoidae|Collozoum+inerme|*	Crocosphaera	0.385032
